# Supplementary material for: Establishment and validation of a predictive model of preeclampsia based on transcriptional signatures of 43 genes in decidua basalis and peripheral blood
Source: BMC Bioinformatics. 2022 Dec 7;23:527. doi: 10.1186/s12859-022-05086-y (PMC9730617; doi:10.1186/s12859-022-05086-y)
Supplement: Supplementary file 2 — Additional file 2: Data 1. The MEblue and MEgrey contain genes [file 12859_2022_5086_MOESM2_ESM.xlsx]

## Sheet: all_moudle
gene	mergedColors
15E1.2	blue
2'-PDE	grey
A2M	brown
AADAC	turquoise
AADAT	turquoise
AATK	turquoise
ABC1	grey
ABCA10	grey
ABCA12	grey
ABCA13	grey
ABCA6	grey
ABCA7	grey
ABCA8	turquoise
ABCA9	brown
ABCB1	grey
ABCB4	turquoise
ABCC1	turquoise
ABCC13	grey
ABCC2	turquoise
ABCC5	blue
ABCC6	grey
ABCC9	brown
ABCD4	grey
ABCF3	blue
ABCG1	grey
ABCG8	grey
ABHD10	blue
ABHD12	grey
ABHD14B	blue
ABHD4	blue
ABI2	turquoise
ABL1	turquoise
ABLIM1	turquoise
ABLIM3	grey
ABR	turquoise
ABRA	grey
ACAA2	grey
ACACA	brown
ACAD8	grey
ACADM	blue
ACADVL	blue
ACCN5	grey
ACF	grey
ACHE	turquoise
ACLY	grey
ACO2	turquoise
ACOT1	brown
ACOT11	grey
ACOT2	brown
ACOT7	grey
ACOX1	blue
ACP1	blue
ACP5	turquoise
ACPL2	turquoise
ACPT	turquoise
ACR	grey
ACRBP	turquoise
ACRV1	grey
ACSBG1	turquoise
ACSL4	grey
ACSL5	blue
ACSL6	grey
ACSM3	grey
ACTA2	brown
ACTG1	blue
ACTL6A	blue
ACTR3	blue
ACTR3B	grey
ACTRT1	turquoise
ACVR1	brown
ACY1L2	grey
AD031	grey
ADAL	turquoise
ADAM10	blue
ADAM17	blue
ADAM18	grey
ADAM19	grey
ADAM20	grey
ADAM22	grey
ADAM8	turquoise
ADAM9	blue
ADAMTS13	grey
ADAMTS3	grey
ADAMTS9	yellow
ADAMTSL1	grey
ADAR	turquoise
ADCK2	turquoise
ADCY4	brown
ADD3	blue
ADH1B	brown
ADI1	turquoise
ADIPOR1	turquoise
ADIPOR2	grey
ADK	grey
ADNP	blue
ADORA1	grey
ADORA2A	turquoise
ADRA2A	grey
ADRBK2	grey
ADSL	grey
ADSS	blue
ADSSL1	grey
AES	turquoise
AFAP1L2	turquoise
AFF1	blue
AFF3	brown
AFMID	turquoise
AFTIPHILIN	grey
AFTPH	turquoise
AGBL3	grey
AGGF1	grey
AGL	grey
AGPAT1	blue
AGPAT3	grey
AGPAT4	grey
AGPAT5	grey
AGPS	blue
AGR2	yellow
AGR3	grey
AGTRAP	brown
AIF1	turquoise
AIM1L	grey
AIM2	turquoise
AIP	blue
AK7	grey
AKAP1	brown
AKAP11	grey
AKAP12	brown
AKAP2	grey
AKAP4	grey
AKAP7	grey
AKAP9	grey
AKR1A1	blue
AKR1C2	grey
AKT1	turquoise
AKT3	brown
ALAD	grey
ALAS1	grey
ALAS2	turquoise
ALDH1A1	turquoise
ALDH1B1	brown
ALDH1L2	grey
ALDH3A1	grey
ALDH6A1	turquoise
ALDH7A1	turquoise
ALDH8A1	yellow
ALDOA	grey
ALF	turquoise
ALG1	turquoise
ALG13	grey
ALG5	turquoise
ALG8	turquoise
ALKBH1	grey
ALKBH5	grey
ALKBH6	grey
ALKBH8	turquoise
ALOX12	turquoise
ALOX15	brown
ALOX5	grey
ALPK1	turquoise
ALPL	turquoise
ALPPL2	turquoise
ALS2CR14	blue
ALS2CR2	turquoise
ALX3	grey
AMACR	grey
AMBN	grey
AMICA1	turquoise
AMPD3	grey
AMY1A	grey
AMY1B	grey
AMY1C	blue
AMY2B	grey
ANAPC2	blue
ANAPC7	turquoise
ANGPTL1	brown
ANGPTL5	yellow
ANK1	grey
ANKFY1	turquoise
ANKHD1	turquoise
ANKMY2	turquoise
ANKRD12	turquoise
ANKRD13C	turquoise
ANKRD13D	grey
ANKRD17	turquoise
ANKRD20A2	grey
ANKRD20A3	grey
ANKRD21	grey
ANKRD27	brown
ANKRD28	grey
ANKRD29	brown
ANKRD30A	grey
ANKRD31	grey
ANKRD32	grey
ANKRD33	brown
ANKRD36	blue
ANKRD37	grey
ANKRD41	grey
ANKS6	grey
ANKZF1	blue
ANP32C	grey
ANPEP	brown
ANTXR1	blue
ANTXRL	grey
ANXA10	grey
ANXA11	grey
ANXA2P1	turquoise
ANXA4	grey
ANXA7	grey
AP1G1	blue
AP1GBP1	blue
AP1M1	grey
AP1S1	grey
AP2A1	grey
AP2B1	blue
AP3B1	brown
AP3D1	turquoise
AP3M2	grey
AP3S1	blue
AP3S2	grey
APBA1	grey
APBA2BP	grey
APBA3	turquoise
APBB1IP	turquoise
APBB2	blue
APBB3	turquoise
APC	grey
APC2	grey
APH1A	brown
APITD1	turquoise
APLN	turquoise
APM-1	grey
APOBEC3B	grey
APOBEC3C	turquoise
APOL2	turquoise
APPBP1	turquoise
APPBP2	blue
APPL	grey
APRT	grey
AQP1	brown
AQP10	turquoise
AQP12A	turquoise
AQP3	grey
AQP5	grey
AQP7	grey
AQP9	turquoise
AQR	blue
AR	brown
ARFGEF1	grey
ARFGEF2	turquoise
ARFIP1	grey
ARG99	blue
ARHGAP11A	turquoise
ARHGAP12	turquoise
ARHGAP25	turquoise
ARHGAP28	grey
ARHGAP29	grey
ARHGAP6	brown
ARHGAP8	grey
ARHGDIG	grey
ARHGEF11	blue
ARHGEF18	turquoise
ARHGEF19	grey
ARHGEF2	turquoise
ARHGEF5	grey
ARID1B	grey
ARID3C	turquoise
ARID4A	blue
ARID4B	turquoise
ARID5A	grey
ARL13B	brown
ARL15	turquoise
ARL2	grey
ARL4A	grey
ARL5	blue
ARL5B	grey
ARL6	grey
ARL6IP1	blue
ARL6IP2	turquoise
ARL6IP4	grey
ARMC10	turquoise
ARMC6	grey
ARMC7	blue
ARMC8	blue
ARMCX1	turquoise
ARMCX2	turquoise
ARMCX3	blue
ARMCX5	turquoise
ARMCX6	blue
ARPC2	turquoise
ARPC4	blue
ARPP-19	turquoise
ARPP-21	grey
ARRDC2	blue
ARRDC3	blue
ARSB	grey
ARSD	grey
ARTN	turquoise
ARTS-1	grey
ARVP6125	turquoise
ASB11	grey
ASB15	grey
ASB3	blue
ASB7	blue
ASB8	turquoise
ASCC2	turquoise
ASCC3	turquoise
ASCIZ	turquoise
ASH1L	grey
ASPA	brown
ASPH	brown
ASRGL1	yellow
ASTN2	turquoise
ATAD1	turquoise
ATE1	blue
ATF1	blue
ATF4	blue
ATF5	turquoise
ATF7	grey
ATG16L2	turquoise
ATG3	turquoise
ATG4B	blue
ATG4D	blue
ATG7	turquoise
ATG9A	blue
ATOH8	blue
ATOX1	blue
ATP11B	grey
ATP11C	brown
ATP12A	grey
ATP13A5	grey
ATP1A1	blue
ATP1A3	grey
ATP1B2	grey
ATP1B3	grey
ATP2A3	turquoise
ATP2B3	grey
ATP2C1	blue
ATP5A1	blue
ATP5C1	blue
ATP5F1	blue
ATP5G2	grey
ATP5I	blue
ATP5J2	blue
ATP5L	grey
ATP5O	turquoise
ATP5S	grey
ATP6AP1	brown
ATP6V0A4	grey
ATP6V0B	brown
ATP6V0C	brown
ATP6V0D2	grey
ATP6V1B2	turquoise
ATP6V1C1	blue
ATP6V1E1	blue
ATP8A2	grey
ATP8B1	grey
ATP8B3	grey
ATP9A	turquoise
ATPAF2	grey
ATPBD4	grey
ATRN	grey
ATRX	blue
ATXN1	brown
ATXN10	turquoise
ATXN2L	grey
AURKAIP1	blue
AURKC	grey
AUTS2	brown
AVEN	turquoise
AVPI1	grey
AVPR1A	blue
AYP1	turquoise
AYP1p1	brown
AZI1	blue
B2M	grey
B3GALT3	grey
B3GALT4	blue
B3GAT1	turquoise
B3GAT3	blue
B3GNT1	blue
B3GNT5	grey
B4GALT6	brown
bA9F11.1	grey
BACE1	turquoise
BACE2	turquoise
BAD	turquoise
BAG5	grey
BAGE2	grey
BAGE4	grey
BAGE5	turquoise
BAHD1	grey
BAI1	grey
BAIAP2	turquoise
BAMBI	turquoise
BAP1	blue
BAT3	blue
BATF	turquoise
BATF2	turquoise
BAX	turquoise
BAZ1B	blue
BBS5	turquoise
BBS7	turquoise
BCAM	grey
BCAN	grey
BCAP29	blue
BCAS2	turquoise
BCAS4	blue
BCAT2	grey
BCCIP	blue
BCDIN3	brown
BCKDHA	brown
BCKDHB	blue
BCL10	blue
BCL11A	turquoise
BCL11B	turquoise
BCL2L11	grey
BCL2L14	grey
BCL7A	grey
BCL9L	blue
BCLAF1	blue
BCMO1	yellow
BCNP1	turquoise
BCR	turquoise
BDKRB1	grey
BDNF	grey
BECN1	blue
BET1L	blue
BEX1	turquoise
BHLHB2	grey
BHLHB3	grey
BHLHB8	grey
BICD1	turquoise
BID	grey
BIK	turquoise
BIRC1	blue
BIVM	turquoise
BLOC1S2	grey
BLR1	turquoise
BLZF1	grey
BMF	turquoise
BMP1	grey
BMPR1A	blue
BMPR2	turquoise
BNC2	brown
BNIP1	turquoise
BNIP3	brown
BNIPL	grey
BOLA2	blue
BOLA3	grey
BOLL	grey
BPI	turquoise
BPIL2	grey
BPNT1	turquoise
BPY2IP1	blue
BRAF	turquoise
BRCA1	grey
BRCA2	grey
BRD1	turquoise
BRD2	turquoise
BRD4	turquoise
BRD9	turquoise
BRDT	grey
BRP44L	yellow
BRWD1	grey
BSDC1	blue
BST1	turquoise
BTBD1	blue
BTBD11	turquoise
BTBD12	grey
BTBD5	turquoise
BTBD7	blue
BTBD8	grey
BTC	brown
BTF3	blue
BTG3	turquoise
BTK	turquoise
BTLA	turquoise
BTN1A1	turquoise
BTN2A1	blue
BTN2A2	grey
BTNL3	turquoise
BTNL8	grey
BTRC	grey
BUB1	grey
BUB1B	grey
BUB3	grey
BXDC5	turquoise
BZW1	blue
C10orf110	grey
C10orf129	grey
C10orf13	grey
C10orf137	grey
C10orf21	grey
C10orf30	grey
C10orf31	grey
C10orf37	grey
C10orf38	brown
C10orf39	grey
C10orf42	blue
C10orf46	blue
C10orf47	grey
C10orf53	grey
C10orf59	grey
C10orf61	grey
C10orf63	turquoise
C10orf64	turquoise
C10orf65	brown
C10orf7	blue
C10orf72	grey
C10orf79	yellow
C10orf88	turquoise
C10orf95	grey
C11orf10	grey
C11orf17	turquoise
C11orf30	grey
C11orf48	brown
C11orf49	turquoise
C11orf51	brown
C11orf56	turquoise
C11orf61	turquoise
C11orf63	grey
C11orf77	turquoise
C12orf11	brown
C12orf23	turquoise
C12orf26	grey
C12orf31	blue
C12orf43	turquoise
C12orf47	grey
C12orf49	blue
C12orf52	grey
C12orf53	grey
C13orf10	blue
C13orf18	brown
C13orf23	turquoise
C13orf24	turquoise
C13orf25	grey
C13orf3	grey
C13orf7	grey
C14orf104	turquoise
C14orf108	blue
C14orf11	grey
C14orf118	blue
C14orf121	grey
C14orf124	blue
C14orf125	blue
C14orf126	blue
C14orf128	turquoise
C14orf129	blue
C14orf133	blue
C14orf143	grey
C14orf144	grey
C14orf149	turquoise
C14orf159	turquoise
C14orf161	yellow
C14orf166	brown
C14orf173	grey
C14orf19	grey
C14orf2	turquoise
C14orf24	blue
C14orf29	turquoise
C14orf37	turquoise
C14orf43	grey
C14orf45	brown
C14orf48	grey
C14orf54	grey
C14orf68	grey
C14orf73	grey
C14orf85	grey
C14orf94	turquoise
C15orf15	grey
C15orf26	turquoise
C15orf32	grey
C15orf39	turquoise
C15orf43	grey
C15orf44	blue
C16orf30	grey
C16orf35	turquoise
C16orf44	brown
C16orf53	turquoise
C16orf63	blue
C16orf69	grey
C16orf7	blue
C17orf25	turquoise
C17orf27	turquoise
C17orf38	turquoise
C17orf41	grey
C17orf46	grey
C17orf49	turquoise
C17orf51	grey
C17orf54	grey
C17orf58	brown
C17orf59	blue
C17orf63	grey
C17orf80	blue
C17orf81	grey
C18orf21	grey
C18orf24	grey
C18orf51	grey
C18orf55	turquoise
C19orf12	grey
C19orf22	turquoise
C19orf23	turquoise
C19orf25	blue
C19orf30	grey
C19orf31	grey
C19orf35	turquoise
C19orf4	brown
C19orf40	grey
C19orf6	blue
C1orf108	blue
C1orf114	grey
C1orf117	grey
C1orf124	turquoise
C1orf151	grey
C1orf155	blue
C1orf160	blue
C1orf163	grey
C1orf164	grey
C1orf170	brown
C1orf176	grey
C1orf178	yellow
C1orf187	grey
C1orf27	grey
C1orf32	grey
C1orf38	turquoise
C1orf43	blue
C1orf50	brown
C1orf51	grey
C1orf58	blue
C1orf66	grey
C1orf69	grey
C1orf73	grey
C1orf76	grey
C1orf80	blue
C1orf84	grey
C1orf92	turquoise
C1QBP	blue
C1QL2	turquoise
C1QL4	grey
C1QTNF2	grey
C1QTNF3	grey
C1R	turquoise
C1S	turquoise
C20orf10	grey
C20orf100	brown
C20orf102	grey
C20orf106	turquoise
C20orf107	turquoise
C20orf117	brown
C20orf12	grey
C20orf132	turquoise
C20orf133	grey
C20orf135	grey
C20orf14	blue
C20orf155	grey
C20orf165	grey
C20orf175	turquoise
C20orf179	grey
C20orf19	yellow
C20orf191	blue
C20orf26	grey
C20orf29	blue
C20orf3	brown
C20orf43	turquoise
C20orf44	blue
C20orf52	blue
C20orf62	grey
C20orf67	blue
C20orf7	turquoise
C20orf71	grey
C20orf79	grey
C21orf122	grey
C21orf128	turquoise
C21orf25	turquoise
C21orf34	turquoise
C21orf37	grey
C21orf45	grey
C21orf51	turquoise
C21orf55	grey
C21orf58	yellow
C21orf59	blue
C21orf6	grey
C21orf66	blue
C21orf7	turquoise
C21orf77	turquoise
C21orf81	grey
C21orf84	grey
C22orf13	turquoise
C22orf15	turquoise
C22orf16	brown
C22orf25	blue
C22orf9	turquoise
C2orf13	grey
C2orf15	grey
C2orf17	blue
C2orf24	turquoise
C2orf25	blue
C2orf33	grey
C2orf7	turquoise
C3	turquoise
C3orf14	blue
C3orf17	grey
C3orf29	turquoise
C3orf30	brown
C3orf31	turquoise
C3orf32	grey
C3orf34	grey
C3orf35	grey
C3orf36	brown
C3orf37	grey
C3orf38	blue
C3orf47	grey
C3orf48	grey
C3orf60	turquoise
C3orf64	brown
C3orf65	grey
C4A	turquoise
C4B	grey
C4BPA	yellow
C4orf13	blue
C4orf16	blue
C4orf18	grey
C4orf32	grey
C4orf36	grey
C4orf9	blue
C5AR1	turquoise
C5orf15	brown
C5orf28	turquoise
C5orf34	grey
C6orf1	grey
C6orf106	blue
C6orf107	grey
C6orf120	turquoise
C6orf128	grey
C6orf130	grey
C6orf141	brown
C6orf146	grey
C6orf149	grey
C6orf166	brown
C6orf182	turquoise
C6orf184	grey
C6orf195	grey
C6orf203	turquoise
C6orf204	grey
C6orf21	turquoise
C6orf211	blue
C6orf25	grey
C6orf49	grey
C6orf55	grey
C6orf66	brown
C6orf72	blue
C6orf78	grey
C7orf11	grey
C7orf20	grey
C7orf24	turquoise
C7orf28A	blue
C7orf28B	blue
C7orf34	turquoise
C7orf36	turquoise
C7orf44	grey
C8B	grey
C8orf1	turquoise
C8orf30A	grey
C8orf34	grey
C8orf36	grey
C8orf38	turquoise
C8orf47	grey
C8orf52	grey
C8orf59	grey
C8orf61	grey
C8orf74	grey
C9orf11	grey
C9orf112	blue
C9orf114	brown
C9orf121	grey
C9orf122	grey
C9orf152	yellow
C9orf156	brown
C9orf157	grey
C9orf25	blue
C9orf38	grey
C9orf39	grey
C9orf41	blue
C9orf47	grey
C9orf6	grey
C9orf61	brown
C9orf62	turquoise
C9orf71	yellow
C9orf72	brown
C9orf77	turquoise
C9orf80	blue
C9orf84	turquoise
C9orf85	grey
C9orf89	brown
C9orf90	blue
C9orf94	brown
C9orf97	blue
CA1	turquoise
CA9	brown
CABP5	turquoise
CACNA1D	turquoise
CACNA1G	grey
CACNA1I	turquoise
CACNA2D1	blue
CACNB2	brown
CACNB3	turquoise
CALB2	grey
CALCB	grey
CALCOCO1	blue
CALM2	turquoise
CALML4	grey
CALR	grey
CAMK1D	turquoise
CAMK1G	turquoise
CAMK2D	blue
CAMK4	turquoise
CAMP	turquoise
CAND2	grey
CAP1	turquoise
CAPN14	yellow
CAPN3	grey
CAPN9	grey
CAPS	yellow
CAPSL	yellow
CAPZA1	grey
CAPZB	grey
CARD15	turquoise
CASC2	brown
CASC4	blue
CASD1	blue
CASKIN2	grey
CASP10	grey
CASP12	grey
CASP3	grey
CASP4	blue
CASP5	turquoise
CASP6	blue
CASP7	grey
CASP9	blue
CAST	turquoise
CAT	grey
CAV2	blue
CAV3	grey
CBARA1	blue
CBFA2T3	grey
CBL	turquoise
CBS	grey
CBWD5	blue
CBX1	blue
CBX3	grey
CBX4	brown
CBY1	turquoise
CC2D1A	blue
CCAR1	turquoise
CCBE1	brown
CCBL2	blue
CCDC104	turquoise
CCDC12	blue
CCDC121	grey
CCDC25	turquoise
CCDC28B	blue
CCDC34	grey
CCDC41	turquoise
CCDC42	grey
CCDC44	grey
CCDC46	brown
CCDC47	turquoise
CCDC5	blue
CCDC50	grey
CCDC52	turquoise
CCDC56	grey
CCDC63	grey
CCDC7	grey
CCDC71	grey
CCDC85A	brown
CCDC90B	blue
CCDC91	grey
CCL11	grey
CCL15	grey
CCL17	grey
CCL7	grey
CCM2	turquoise
CCNB1	grey
CCNB1IP1	turquoise
CCNC	blue
CCND3	turquoise
CCNG1	blue
CCNH	turquoise
CCNJ	grey
CCNK	blue
CCNL1	grey
CCNT1	blue
CCNT2	turquoise
CCR1	turquoise
CCR2	grey
CCR3	turquoise
CCR5	grey
CCR6	grey
CCR7	turquoise
CCR9	grey
CCS	turquoise
CCT3	grey
CCT6A	blue
CCT6AP1	blue
CCT7	blue
CD14	turquoise
CD163	grey
CD164	blue
CD19	turquoise
CD1C	turquoise
CD1D	turquoise
CD200R2	grey
CD22	turquoise
CD226	turquoise
CD244	turquoise
CD28	turquoise
CD2AP	blue
CD300A	turquoise
CD300LB	turquoise
CD300LF	turquoise
CD300LG	grey
CD302	brown
CD34	grey
CD37	turquoise
CD3EAP	grey
CD3G	turquoise
CD4	turquoise
CD46	blue
CD52	turquoise
CD5L	grey
CD68	turquoise
CD72	turquoise
CD79A	turquoise
CD79B	turquoise
CD86	turquoise
CD8B1	grey
CDC14A	grey
CDC14B	grey
CDC14C	grey
CDC16	turquoise
CDC2	grey
CDC25C	grey
CDC2L1	grey
CDC2L2	grey
CDC2L5	turquoise
CDC37L1	grey
CDC42BPG	grey
CDC42EP2	grey
CDC42EP3	brown
CDC42EP4	turquoise
CDC42EP5	brown
CDC42SE2	blue
CDC5L	turquoise
CDC73	blue
CDC91L1	grey
CDCA3	grey
CDCA7L	brown
CDCP1	turquoise
CDH12	grey
CDH12P	grey
CDH13	brown
CDH15	grey
CDH19	grey
CDH23	turquoise
CDH24	brown
CDH26	brown
CDH7	grey
CDIPT	grey
CDK10	grey
CDK5R1	turquoise
CDK5RAP1	blue
CDK5RAP2	turquoise
CDK5RAP3	turquoise
CDK8	brown
CDKL1	brown
CDKL2	yellow
CDKL4	grey
CDKL5	grey
CDKN1A	turquoise
CDKN1B	turquoise
CDKN2A	grey
CDKN2D	turquoise
CDV3	blue
CDY2B	grey
CEACAM19	grey
CEACAM21	grey
CEACAM3	turquoise
CEACAM4	turquoise
CEACAM6	turquoise
CEACAM8	turquoise
CEBPB	brown
CEBPD	turquoise
CECR1	blue
CELSR2	grey
CENPC1	grey
CENPE	grey
CENPH	grey
CENPJ	brown
CENPM	grey
CENPO	grey
CENTB2	turquoise
CENTB5	turquoise
CENTD2	turquoise
CENTG1	turquoise
CEP135	blue
CEP152	grey
CEP170	grey
CEP192	grey
CEP250	blue
CEP57	grey
CEP63	grey
CEP68	brown
CEP76	turquoise
CEPT1	blue
CER1	grey
CERKL	grey
CES1	grey
CETN1	turquoise
CETN2	brown
CFC1	grey
CFL1	turquoise
CFL2	brown
CFLAR	turquoise
CGB1	grey
CGI-09	grey
CGI-115	turquoise
CGI-96	grey
CHAC2	grey
CHASM	turquoise
CHAT	grey
CHCHD2	grey
CHCHD4	brown
CHCHD7	blue
CHCHD8	grey
CHD6	turquoise
CHD8	blue
CHDH	grey
CHEK1	grey
CHERP	blue
CHIA	grey
CHID1	grey
CHKA	blue
CHKB	grey
CHM	blue
CHMP5	blue
CHMP6	blue
CHORDC1	blue
CHRAC1	turquoise
CHRFAM7A	grey
CHRM2	grey
CHRM4	grey
CHRNA2	turquoise
CHRNA3	grey
CHRNA4	turquoise
CHRNA5	grey
CHRNA6	grey
CHRND	grey
CHRNE	grey
CHST12	yellow
CHST5	grey
CHX10	turquoise
CIAS1	turquoise
CIB1	blue
CIB3	grey
CIB4	brown
CICK0721Q.1	grey
CILP	turquoise
CILP2	grey
CIRH1A	turquoise
CISH	brown
CKAP2	grey
CKAP5	blue
CKLF	grey
CLASP2	blue
CLCN1	grey
CLCNKA	turquoise
CLCNKB	grey
CLDN10	yellow
CLDN14	grey
CLDN15	grey
CLDN16	brown
CLDN2	grey
CLEC1B	turquoise
CLEC4A	turquoise
CLEC4C	turquoise
CLEC5A	turquoise
CLIC4	brown
CLK1	blue
CLK2	turquoise
CLK2P	grey
CLK3	turquoise
CLN6	turquoise
CLOCK	blue
CLPB	grey
CLPX	grey
CLRN3	turquoise
CLSPN	grey
CLTC	turquoise
CLU	grey
CLUAP1	turquoise
CMAH	grey
CMPK	turquoise
CMTM2	turquoise
CMTM5	turquoise
CNBP	blue
CNDP2	yellow
CNGA2	grey
CNGA3	brown
CNIH	turquoise
CNIH2	turquoise
CNKSR3	brown
CNNM1	grey
CNOT10	brown
CNOT7	grey
CNOT8	grey
CNTN1	grey
CNTNAP5	grey
COBRA1	blue
COG2	grey
COG3	turquoise
COG5	blue
COL11A1	grey
COL15A1	grey
COL19A1	grey
COL1A2	brown
COL20A1	grey
COL21A1	turquoise
COL2A1	grey
COL8A1	grey
COL8A2	grey
COL9A1	grey
COMMD8	blue
COMMD9	turquoise
COMP	grey
COMT	brown
COPG2	grey
COPS2	blue
COPS8	grey
COQ10A	grey
COQ10B	grey
COQ6	turquoise
COX15	blue
COX4I1	blue
COX5A	grey
COX6B1	turquoise
COX6B2	grey
COX6BP1	grey
COX7B	turquoise
COX8A	grey
CP	yellow
CP110	grey
CPEB1	brown
CPEB3	grey
CPEB4	grey
CPLX2	grey
CPLX3	grey
CPLX4	grey
CPM	grey
CPN2	grey
CPNE1	blue
CPNE5	turquoise
CPNE7	grey
CPSF2	blue
CPSF3	turquoise
CPT1A	blue
CPT1B	blue
CPXCR1	grey
CPZ	brown
CRAT	turquoise
CRB3	yellow
CREB5	grey
CRELD2	turquoise
CREM	grey
CRHBP	grey
CRHR1	grey
CRHR2	grey
CRIPT	grey
CRISPLD1	grey
CRK	blue
CRKRS	grey
CRLF1	brown
CROP	grey
CRSP3	grey
CRSP8	blue
CRSP9	blue
CRTAP	turquoise
CRY1	turquoise
CRYBA2	grey
CRYGA	grey
CRYGC	grey
CRYM	grey
CRYZ	brown
CS	grey
CSDE1	blue
CSF2	grey
CSF3R	turquoise
CSK	turquoise
CSNK1A1	blue
CSNK1D	brown
CSNK1G3	blue
CSNK2A1	blue
CSNK2A1P	blue
CSNK2B	blue
CSPG3	grey
CST2	grey
CST4	grey
CST5	grey
CST7	turquoise
CSTA	turquoise
CSTF2	turquoise
CSTF3	brown
CT45-5	grey
CTAG1B	grey
CTAGE5	grey
CTBP1	blue
CTBP2	grey
CTH	grey
CTHRC1	turquoise
CTNNA2	grey
CTNNA3	grey
CTNNAL1	turquoise
CTNNB1	grey
CTNND1	grey
CTR9	grey
CTSB	grey
CTSO	turquoise
CTSS	turquoise
CTSZ	turquoise
CTTN	turquoise
CTTNBP2	turquoise
CTTNBP2NL	turquoise
CTXN1	brown
CUBN	grey
CUGBP1	grey
CUGBP2	blue
CUL4A	grey
CUL4B	grey
CUTA	blue
CUTL1	grey
CX3CL1	yellow
CX3CR1	turquoise
CXADR	turquoise
CXCL12	brown
CXCL5	turquoise
CXCR4	turquoise
CXorf20	turquoise
CXorf23	turquoise
CXorf26	brown
CXorf27	grey
CXorf39	turquoise
CXorf40B	blue
CXorf45	grey
CXorf48	turquoise
CXorf9	turquoise
CXXC1	turquoise
CYCSL1	grey
CYFIP1	blue
CYFIP2	turquoise
CYGB	grey
CYLD	turquoise
CYorf14	grey
CYorf15B	brown
CYorf16	grey
CYP11B1	grey
CYP11B2	grey
CYP20A1	blue
CYP27A1	turquoise
CYP2A7	grey
CYP2C18	grey
CYP2D6	grey
CYP2F1	grey
CYP2S1	brown
CYP3A4	grey
CYP46A1	brown
CYP4A22	blue
CYP4F3	turquoise
CYP7B1	grey
CYS1	grey
CYYR1	brown
D4ST1	grey
DAAM1	brown
DALRD3	turquoise
DAP3	blue
DAPK2	turquoise
DARC	brown
DAZ1	grey
DBC1	brown
DBI	grey
DBNL	turquoise
DBP	blue
DBR1	blue
DC2	turquoise
DC36	grey
DCAKD	grey
DCAMKL1	brown
DCAMKL3	grey
DCBLD1	turquoise
DCC	grey
DCD	grey
DCDC2	yellow
DCHS2	grey
DCK	grey
DCLRE1A	grey
DCST1	grey
DCTN3	grey
DCTN4	turquoise
DCTN6	turquoise
DCUN1D2	blue
DCUN1D5	turquoise
DCX	grey
DCXR	brown
DDAH1	brown
DDEF1	turquoise
DDI2	grey
DDIT3	brown
DDIT4	grey
DDX11	grey
DDX12	grey
DDX17	grey
DDX18	grey
DDX19A	blue
DDX19B	blue
DDX20	turquoise
DDX26B	grey
DDX31	blue
DDX39	grey
DDX3X	grey
DDX41	blue
DDX47	blue
DDX52	yellow
DDX58	turquoise
DDX59	turquoise
DDX6	grey
DEDD	turquoise
DEFA1	turquoise
DEFA3	turquoise
DEFA4	turquoise
DEFB123	grey
DEFB127	grey
DEFB137	grey
DEFB32	grey
DEFB4	turquoise
DEGS1	blue
DEK	blue
DENND1C	turquoise
DENND4A	blue
DENR	brown
DEPDC1	turquoise
DEPDC4	brown
DEPDC5	grey
DGAT2	turquoise
DGCR14	grey
DGCR2	blue
DGCR6	grey
DGCR6L	grey
DGKA	grey
DGKB	grey
DGKD	turquoise
DGKH	grey
DGKI	brown
DGUOK	grey
DHCR7	grey
DHDDS	blue
DHH	grey
DHODH	blue
DHPS	blue
DHRS1	grey
DHRS4	grey
DHRS8	blue
DHRS9	brown
DHX15	blue
DHX29	turquoise
DHX34	turquoise
DHX37	grey
DHX40	grey
DHX57	blue
DHX8	blue
DHX9	blue
DICER1	grey
DIO1	grey
DIP	brown
DIP2C	grey
DIRC1	turquoise
DISC1	blue
DIXDC1	turquoise
DKFZP434A0131	blue
DKFZp434E1119	grey
DKFZp434K1815	turquoise
DKFZp434M131	turquoise
DKFZp434N035	turquoise
DKFZP564J102	brown
DKFZP564O0523	blue
DKFZp667G2110	turquoise
DKFZp667M2411	turquoise
DKFZp686I15217	turquoise
DKFZp686K16132	grey
DKFZp686K1684	turquoise
DKFZp761B107	grey
DKFZp762F0713	brown
DKFZP779L1558	turquoise
DKFZP781I1119	blue
DKK1	turquoise
DLD	blue
DLEU1	grey
DLG3	grey
DLGAP1	grey
DLST	blue
DLX1	grey
DLX4	grey
DMBT1	yellow
DMBX1	grey
DMD	grey
DMPK	grey
DMRTB1	turquoise
DMXL1	grey
DNA2L	turquoise
DNAH10	grey
DNAH17	grey
DNAI1	turquoise
DNAI2	grey
DNAJA5	turquoise
DNAJB11	grey
DNAJB14	blue
DNAJB4	blue
DNAJB6	blue
DNAJC10	blue
DNAJC13	grey
DNAJC16	turquoise
DNAJC8	turquoise
DNAL1	brown
DNER	yellow
DNHD2	turquoise
DNM1L	turquoise
DNM2	blue
DNMT3A	grey
DNMT3B	grey
DNPEP	brown
DNTT	grey
DNTTIP2	turquoise
DOCK5	turquoise
DOCK7	grey
DOCK9	turquoise
DOK3	turquoise
DOK5	yellow
DONSON	grey
DP58	yellow
DPAGT1	blue
DPEP2	turquoise
DPH2	blue
DPM1	turquoise
DPP10	grey
DPP3	turquoise
DPP4	grey
DPP7	turquoise
DPY19L2	brown
DPY19L3	blue
DPYS	grey
DPYSL5	turquoise
DREV1	grey
DSC1	grey
DSCAM	grey
DSCR1	blue
DSCR10	grey
DSCR1L1	brown
DSCR2	turquoise
DSCR5	grey
DSEL	brown
DSG4	turquoise
DST	turquoise
DSTN	brown
DSU	grey
DTL	grey
DTNBP1	grey
DTWD2	blue
DTYMK	turquoise
DULLARD	blue
DUPD1	grey
DUSP11	blue
DUSP12	turquoise
DUSP15	grey
DUSP2	turquoise
DUSP7	grey
DUX2	grey
DUX3	grey
DUX4	grey
DUXA	grey
DVL1	grey
DYNC1H1	turquoise
DYNC1I1	brown
DYNC1LI1	turquoise
DYNLT3	grey
DYRK1A	blue
DYRK3	turquoise
DYX1C1	grey
DZIP3	grey
E2F4	blue
E2F5	grey
E2F8	grey
EBAG9	blue
EBF	brown
ECAT8	grey
ECGF1	turquoise
ECHDC1	turquoise
ECM2	turquoise
ECOP	blue
ECT2	turquoise
EDD1	grey
EDEM3	blue
EDG1	brown
EDG2	blue
EDG6	turquoise
EDG8	turquoise
EDIL3	brown
EDNRB	turquoise
EED	blue
EEF1A1	turquoise
EEF1B2	blue
EEF1D	turquoise
EEF1E1	turquoise
EEF1G	blue
EFCAB2	grey
EFCBP2	turquoise
EFEMP1	blue
EFHA2	turquoise
EFNA4	turquoise
EFNB3	grey
EFS	brown
EFTUD2	blue
EGFL9	grey
EGFR	grey
EGLN2	blue
EGR3	turquoise
EHF	yellow
EHHADH	turquoise
EHMT1	blue
EI24	blue
EID2B	grey
EIF1AX	turquoise
EIF2AK2	grey
EIF2B1	grey
EIF2B2	turquoise
EIF2C1	turquoise
EIF2S1	blue
EIF3S1	blue
EIF3S3	turquoise
EIF3S7	blue
EIF3S8	turquoise
EIF4A1	turquoise
EIF4A2	grey
EIF4E	blue
EIF4E2	turquoise
EIF4EBP3	blue
EIF4G2	blue
EIF5	grey
EIF5A2	turquoise
ELA2	turquoise
ELA3B	grey
ELAVL3	brown
ELAVL4	grey
ELF2	grey
ELK4	grey
ELMO1	turquoise
ELOVL5	brown
ELOVL6	turquoise
EMCN	brown
EMG1	brown
EMR2	turquoise
EMR3	turquoise
EN1	grey
ENAH	brown
ENG	grey
ENO1	grey
ENO2	brown
ENPEP	brown
ENPP1	turquoise
ENPP7	grey
ENSA	blue
ENTPD6	grey
ENY2	turquoise
EPB41L1	grey
EPB41L2	brown
EPB41L4A	grey
EPB41L4B	blue
EPB41L5	turquoise
EPB42	turquoise
EPB49	turquoise
EPC1	turquoise
EPHA10	grey
EPHA3	turquoise
EPHA5	grey
EPHA8	turquoise
EPHB6	blue
EPIM	blue
EPS15L1	grey
EPS8	brown
EPS8L1	grey
EPS8L2	grey
EPS8L3	grey
ERAF	turquoise
ERBB2	grey
ERBB4	grey
ERCC2	grey
ERCC3	blue
ERCC4	blue
ERCC6	brown
ERCC8	blue
ERGIC1	brown
ERGIC2	turquoise
ERMAP	grey
ERO1L	brown
ERO1LB	grey
ERVK6	grey
ESCO2	grey
ESD	turquoise
ESR2	grey
ETF1	turquoise
ETFB	turquoise
ETNK1	blue
EVA1	brown
EVI2A	turquoise
EVI2B	turquoise
EXOC1	grey
EXOC2	grey
EXOC4	blue
EXOC8	grey
EXOSC1	grey
EXOSC10	turquoise
EXOSC5	grey
EXTL2	turquoise
EYA2	grey
EYA3	grey
EZH1	blue
EZH2	blue
F11	grey
F11R	grey
F25965	blue
F2RL2	grey
F2RL3	grey
F7	grey
F8	brown
F8A1	turquoise
F8A3	blue
F9	grey
FABP1	grey
FABP5	brown
FADS1	brown
FAF1	blue
FAHD1	turquoise
FAIM	brown
FALZ	grey
FAM100B	turquoise
FAM101B	turquoise
FAM103A1	grey
FAM105A	brown
FAM107A	brown
FAM108A1	grey
FAM10A4	brown
FAM10A7	blue
FAM112A	grey
FAM119A	grey
FAM11A	blue
FAM120C	grey
FAM122A	turquoise
FAM123A	grey
FAM126A	blue
FAM126B	grey
FAM129B	grey
FAM12A	grey
FAM12B	grey
FAM130A2	turquoise
FAM19A1	grey
FAM19A2	grey
FAM19A4	blue
FAM21B	turquoise
FAM22B	blue
FAM24A	grey
FAM26B	grey
FAM29A	turquoise
FAM35A	turquoise
FAM3C	blue
FAM44A	grey
FAM46C	turquoise
FAM47B	grey
FAM47C	grey
FAM48A	turquoise
FAM53C	turquoise
FAM54A	grey
FAM55B	turquoise
FAM59A	turquoise
FAM63A	grey
FAM63B	grey
FAM64A	grey
FAM65A	grey
FAM72A	grey
FAM76A	brown
FAM79A	grey
FAM7A1	grey
FAM7A2	grey
FAM81A	brown
FAM82B	blue
FAM82C	turquoise
FAM83F	turquoise
FAM83G	grey
FAM89B	blue
FAM91A2	grey
FAM92A1	turquoise
FAM96B	grey
FAM98A	turquoise
FAM98B	blue
FAM98C	blue
FAM9B	grey
FAM9C	grey
FANCA	grey
FANCC	grey
FANCG	grey
FARP1	turquoise
FARP2	grey
FARSLB	grey
FAS	turquoise
FASTK	blue
FASTKD2	turquoise
FAT4	brown
FAU	grey
FBF1	grey
FBLN1	grey
FBLN2	turquoise
FBLN5	turquoise
FBN3	grey
FBS1	blue
FBXL10	grey
FBXL15	blue
FBXL21	turquoise
FBXL3	turquoise
FBXL4	grey
FBXL6	grey
FBXL8	grey
FBXO11	blue
FBXO17	turquoise
FBXO2	grey
FBXO21	turquoise
FBXO25	grey
FBXO28	blue
FBXO3	blue
FBXO30	brown
FBXO32	brown
FBXO38	grey
FBXO4	blue
FBXO40	grey
FBXO7	turquoise
FBXO9	grey
FBXW11	grey
FBXW7	grey
FCER2	turquoise
FCGR1A	turquoise
FCGR3B	turquoise
FCHO1	turquoise
FCMD	blue
FCN1	turquoise
FCN2	grey
FCN3	grey
FCRL2	turquoise
FCRL3	turquoise
FCRL5	blue
FCRLM1	turquoise
FEM1A	turquoise
FEM1C	grey
FEN1	grey
FER	blue
FEV	grey
FEZ1	grey
FFAR3	grey
FGD2	turquoise
FGD6	blue
FGF1	grey
FGF10	grey
FGF11	brown
FGF12	grey
FGF18	yellow
FGF19	grey
FGF5	grey
FGF8	grey
FGFR1	brown
FGFR2	brown
FGL1	yellow
FGR	turquoise
FH	turquoise
FIBP	grey
FIGNL1	blue
FKBP14	grey
FKBP3	turquoise
FKBP7	turquoise
FKBP8	blue
FKSG24	blue
FKSG30	brown
FLAD1	blue
FLCN	grey
FLG	grey
FLJ00060	grey
FLJ00312	grey
FLJ10120	grey
FLJ10357	turquoise
FLJ10404	blue
FLJ10726	grey
FLJ10786	grey
FLJ10803	grey
FLJ11000	turquoise
FLJ11184	blue
FLJ11235	grey
FLJ11286	turquoise
FLJ11712	grey
FLJ11806	turquoise
FLJ12056	grey
FLJ12649	turquoise
FLJ12688	turquoise
FLJ12716	grey
FLJ12949	turquoise
FLJ12998	grey
FLJ13096	turquoise
FLJ13195	grey
FLJ13231	turquoise
FLJ13576	blue
FLJ13611	grey
FLJ13639	turquoise
FLJ14213	turquoise
FLJ14397	grey
FLJ14768	blue
FLJ16165	grey
FLJ16237	grey
FLJ16636	blue
FLJ20097	blue
FLJ20105	grey
FLJ20186	turquoise
FLJ20209	grey
FLJ20232	brown
FLJ20245	turquoise
FLJ20280	blue
FLJ20297	grey
FLJ20298	turquoise
FLJ20323	grey
FLJ20397	grey
FLJ20444	grey
FLJ20534	turquoise
FLJ20551	blue
FLJ20582	grey
FLJ20625	turquoise
FLJ20628	turquoise
FLJ20643	blue
FLJ20699	turquoise
FLJ20712	grey
FLJ20718	grey
FLJ20758	grey
FLJ21159	turquoise
FLJ21511	yellow
FLJ21816	grey
FLJ21839	blue
FLJ21901	grey
FLJ21963	turquoise
FLJ22318	blue
FLJ22555	turquoise
FLJ22662	turquoise
FLJ22688	blue
FLJ23518	grey
FLJ23577	grey
FLJ23588	turquoise
FLJ23861	grey
FLJ23878	grey
FLJ25006	grey
FLJ25037	blue
FLJ25084	turquoise
FLJ25369	grey
FLJ25378	grey
FLJ25477	grey
FLJ26175	grey
FLJ27523	grey
FLJ30092	grey
FLJ30596	brown
FLJ30719	grey
FLJ30934	grey
FLJ30990	turquoise
FLJ31401	grey
FLJ32447	turquoise
FLJ32569	grey
FLJ32679	grey
FLJ32682	grey
FLJ32745	blue
FLJ32784	grey
FLJ32867	grey
FLJ32955	grey
FLJ33641	turquoise
FLJ33706	grey
FLJ33790	grey
FLJ34306	grey
FLJ34969	brown
FLJ35220	grey
FLJ35409	grey
FLJ35848	grey
FLJ36070	grey
FLJ36090	blue
FLJ36144	grey
FLJ36166	grey
FLJ36180	turquoise
FLJ36779	grey
FLJ36874	turquoise
FLJ37549	brown
FLJ37673	grey
FLJ37953	turquoise
FLJ38288	grey
FLJ38663	grey
FLJ38717	turquoise
FLJ38725	grey
FLJ38973	turquoise
FLJ39378	brown
FLJ39531	turquoise
FLJ39575	turquoise
FLJ39639	turquoise
FLJ39739	grey
FLJ39743	yellow
FLJ39822	grey
FLJ40125	grey
FLJ40142	turquoise
FLJ40243	grey
FLJ40244	grey
FLJ40411	grey
FLJ40448	turquoise
FLJ40473	grey
FLJ40722	grey
FLJ40869	grey
FLJ41046	grey
FLJ41131	grey
FLJ41423	turquoise
FLJ41766	turquoise
FLJ41821	grey
FLJ41993	turquoise
FLJ42117	grey
FLJ42220	grey
FLJ42258	grey
FLJ42393	grey
FLJ42957	blue
FLJ43582	grey
FLJ43763	grey
FLJ43950	grey
FLJ44005	grey
FLJ44048	grey
FLJ44076	grey
FLJ44653	grey
FLJ45244	blue
FLJ45256	blue
FLJ45337	turquoise
FLJ45422	grey
FLJ45537	grey
FLJ45645	grey
FLJ45717	turquoise
FLJ45966	grey
FLJ45974	grey
FLJ45994	grey
FLJ46109	grey
FLJ46247	grey
FLJ46300	grey
FLJ46321	grey
FLJ46358	grey
FLJ46363	grey
FLJ46536	grey
FLJ90396	blue
FLJ90757	blue
FLJ90805	turquoise
FLOT1	turquoise
FLOT2	turquoise
FLT3	grey
FMN2	brown
FMNL1	turquoise
FMO2	grey
FMO3	grey
FMO6	grey
FNBP1L	blue
FNDC3A	grey
FNTA	blue
FNTB	grey
FOLH1	grey
FOLR1	grey
FOLR3	turquoise
FOSL1	grey
FOXC1	brown
FOXD3	grey
FOXD4	grey
FOXE1	turquoise
FOXR1	grey
FOXR2	grey
FOXRED2	grey
FPGS	grey
FPGT	turquoise
FPR1	turquoise
FRAS1	grey
FRAT2	turquoise
FRG1	grey
FRG2	grey
FRMD4B	grey
FRMD5	grey
FRMPD1	turquoise
[truncated: 5,173 more rows]
