# Supplementary material for: Establishment and validation of a predictive model of preeclampsia based on transcriptional signatures of 43 genes in decidua basalis and peripheral blood
Source: BMC Bioinformatics. 2022 Dec 7;23:527. doi: 10.1186/s12859-022-05086-y (PMC9730617; doi:10.1186/s12859-022-05086-y)
Supplement: Supplementary file 3 — Additional file 3: Data 2. MEblue Go terms [file 12859_2022_5086_MOESM3_ESM.xlsx]

## Sheet: GO_CC
ID

## Sheet: GO_BP
ID

## Sheet: GO_MF
ID
