# Supplementary material for: Establishment and validation of a predictive model of preeclampsia based on transcriptional signatures of 43 genes in decidua basalis and peripheral blood
Source: BMC Bioinformatics. 2022 Dec 7;23:527. doi: 10.1186/s12859-022-05086-y (PMC9730617; doi:10.1186/s12859-022-05086-y)
Supplement: Supplementary file 4 — Additional file 4: Data 3. The raw clinical data of GSE60438 [file 12859_2022_5086_MOESM4_ESM.xlsx]

## Sheet: Sheet1
Sample_geo_accession	Sample_status	submission_date	last_update_date	Sample_type	Sample_channel_count	Sample_source_name_ch1	Sample_organism_ch1	subject status	maternal age (yrs)	gestational age (wks)	gravidity	parity	infant sex	infant weight (g)	tissue
GSM1480043	Public on Aug 05 2015	Aug 15 2014	Aug 05 2015	RNA	1	normotensive control_decidua	Homo sapiens	subject status: normotensive control patient	maternal age (yrs): 31	gestational age (wks): 38	gravidity: 2	parity: 1	infant sex: M	infant weight (g): 2990	tissue: Decidua basalis
GSM1480044	Public on Aug 05 2015	Aug 15 2014	Aug 05 2015	RNA	1	normotensive control_decidua	Homo sapiens	subject status: normotensive control patient	maternal age (yrs): 34	gestational age (wks): 39	gravidity: 1	parity: 1	infant sex: M	infant weight (g): 2740	tissue: Decidua basalis
GSM1480045	Public on Aug 05 2015	Aug 15 2014	Aug 05 2015	RNA	1	normotensive control_decidua	Homo sapiens	subject status: normotensive control patient	maternal age (yrs): 33	gestational age (wks): 38	gravidity: 1	parity: 1	infant sex: F	infant weight (g): 3450	tissue: Decidua basalis
GSM1480046	Public on Aug 05 2015	Aug 15 2014	Aug 05 2015	RNA	1	normotensive control_decidua	Homo sapiens	subject status: normotensive control patient	maternal age (yrs): 33	gestational age (wks): 40	gravidity: 1	parity: 1	infant sex: F	infant weight (g): 3400	tissue: Decidua basalis
GSM1480047	Public on Aug 05 2015	Aug 15 2014	Aug 05 2015	RNA	1	normotensive control_decidua	Homo sapiens	subject status: normotensive control patient	maternal age (yrs): 22	gestational age (wks): 40	gravidity: 1	parity: 1	infant sex: M	infant weight (g): 3585	tissue: Decidua basalis
GSM1480048	Public on Aug 05 2015	Aug 15 2014	Aug 05 2015	RNA	1	normotensive control_decidua	Homo sapiens	subject status: normotensive control patient	maternal age (yrs): 30	gestational age (wks): 40	gravidity: 1	parity: 1	infant sex: F	infant weight (g): 3461	tissue: Decidua basalis
GSM1480049	Public on Aug 05 2015	Aug 15 2014	Aug 05 2015	RNA	1	normotensive control_decidua	Homo sapiens	subject status: normotensive control patient	maternal age (yrs): 23	gestational age (wks): 39	gravidity: 1	parity: 1	infant sex: F	infant weight (g): 3126	tissue: Decidua basalis
GSM1480050	Public on Aug 05 2015	Aug 15 2014	Aug 05 2015	RNA	1	normotensive control_decidua	Homo sapiens	subject status: normotensive control patient	maternal age (yrs): 28	gestational age (wks): 39	gravidity: 1	parity: 1	infant sex: M	infant weight (g): 2880	tissue: Decidua basalis
GSM1480051	Public on Aug 05 2015	Aug 15 2014	Aug 05 2015	RNA	1	normotensive control_decidua	Homo sapiens	subject status: normotensive control patient	maternal age (yrs): 29	gestational age (wks): 39	gravidity: 1	parity: 1	infant sex: M	infant weight (g): 3130	tissue: Decidua basalis
GSM1480052	Public on Aug 05 2015	Aug 15 2014	Aug 05 2015	RNA	1	normotensive control_decidua	Homo sapiens	subject status: normotensive control patient	maternal age (yrs): 32	gestational age (wks): 38	gravidity: 1	parity: 1	infant sex: F	infant weight (g): 3420	tissue: Decidua basalis
GSM1480053	Public on Aug 05 2015	Aug 15 2014	Aug 05 2015	RNA	1	normotensive control_decidua	Homo sapiens	subject status: normotensive control patient	maternal age (yrs): 26	gestational age (wks): 38	gravidity: 1	parity: 1	infant sex: F	infant weight (g): 3060	tissue: Decidua basalis
GSM1480054	Public on Aug 05 2015	Aug 15 2014	Aug 05 2015	RNA	1	normotensive control_decidua	Homo sapiens	subject status: normotensive control patient	maternal age (yrs): 32	gestational age (wks): 39	gravidity: 2	parity: 1	infant sex: M	infant weight (g): 3692	tissue: Decidua basalis
GSM1480055	Public on Aug 05 2015	Aug 15 2014	Aug 05 2015	RNA	1	normotensive control_decidua	Homo sapiens	subject status: normotensive control patient	maternal age (yrs): 32	gestational age (wks): 39	gravidity: 2	parity: 1	infant sex: M	infant weight (g): 3830	tissue: Decidua basalis
GSM1480056	Public on Aug 05 2015	Aug 15 2014	Aug 05 2015	RNA	1	normotensive control_decidua	Homo sapiens	subject status: normotensive control patient	maternal age (yrs): 35	gestational age (wks): 41	gravidity: 1	parity: 1	infant sex: M	infant weight (g): 3566	tissue: Decidua basalis
GSM1480057	Public on Aug 05 2015	Aug 15 2014	Aug 05 2015	RNA	1	normotensive control_decidua	Homo sapiens	subject status: normotensive control patient	maternal age (yrs): 40	gestational age (wks): 38	gravidity: 1	parity: 1	infant sex: M	infant weight (g): 3336	tissue: Decidua basalis
GSM1480058	Public on Aug 05 2015	Aug 15 2014	Aug 05 2015	RNA	1	normotensive control_decidua	Homo sapiens	subject status: normotensive control patient	maternal age (yrs): 29	gestational age (wks): 40	gravidity: 1	parity: 1	infant sex: F	infant weight (g): 3808	tissue: Decidua basalis
GSM1480059	Public on Aug 05 2015	Aug 15 2014	Aug 05 2015	RNA	1	normotensive control_decidua	Homo sapiens	subject status: normotensive control patient	maternal age (yrs): 38	gestational age (wks): 38	gravidity: 1	parity: 1	infant sex: F	infant weight (g): 2535	tissue: Decidua basalis
GSM1480060	Public on Aug 05 2015	Aug 15 2014	Aug 05 2015	RNA	1	normotensive control_decidua	Homo sapiens	subject status: normotensive control patient	maternal age (yrs): 33	gestational age (wks): 39	gravidity: 3	parity: 2	infant sex: F	infant weight (g): 3325	tissue: Decidua basalis
GSM1480061	Public on Aug 05 2015	Aug 15 2014	Aug 05 2015	RNA	1	normotensive control_decidua	Homo sapiens	subject status: normotensive control patient	maternal age (yrs): 32	gestational age (wks): 38	gravidity: 3	parity: 2	infant sex: M	infant weight (g): 3490	tissue: Decidua basalis
GSM1480062	Public on Aug 05 2015	Aug 15 2014	Aug 05 2015	RNA	1	normotensive control_decidua	Homo sapiens	subject status: normotensive control patient	maternal age (yrs): 29	gestational age (wks): 40	gravidity: 1	parity: 1	infant sex: F	infant weight (g): 2825	tissue: Decidua basalis
GSM1480063	Public on Aug 05 2015	Aug 15 2014	Aug 05 2015	RNA	1	normotensive control_decidua	Homo sapiens	subject status: normotensive control patient	maternal age (yrs): 35	gestational age (wks): 39	gravidity: 1	parity: 1	infant sex: M	infant weight (g): 3618	tissue: Decidua basalis
GSM1480064	Public on Aug 05 2015	Aug 15 2014	Aug 05 2015	RNA	1	normotensive control_decidua	Homo sapiens	subject status: normotensive control patient	maternal age (yrs): 38	gestational age (wks): 40	gravidity: 1	parity: 1	infant sex: F	infant weight (g): 3306	tissue: Decidua basalis
GSM1480065	Public on Aug 05 2015	Aug 15 2014	Aug 05 2015	RNA	1	normotensive control_decidua	Homo sapiens	subject status: normotensive control patient	maternal age (yrs): 28	gestational age (wks): 39	gravidity: 1	parity: 1	infant sex: M	infant weight (g): 3110	tissue: Decidua basalis
GSM1480066	Public on Aug 05 2015	Aug 15 2014	Aug 05 2015	RNA	1	pre-eclamptic_decidua	Homo sapiens	subject status: pre-eclamptic patient	maternal age (yrs): 33	gestational age (wks): 35	gravidity: 1	parity: 1	infant sex: F	infant weight (g): 1360	tissue: Decidua basalis
GSM1480067	Public on Aug 05 2015	Aug 15 2014	Aug 05 2015	RNA	1	pre-eclamptic_decidua	Homo sapiens	subject status: pre-eclamptic patient	maternal age (yrs): 29	gestational age (wks): 32	gravidity: 1	parity: 1	infant sex: M	infant weight (g): 1735	tissue: Decidua basalis
GSM1480068	Public on Aug 05 2015	Aug 15 2014	Aug 05 2015	RNA	1	pre-eclamptic_decidua	Homo sapiens	subject status: pre-eclamptic patient	maternal age (yrs): 30	gestational age (wks): 31	gravidity: 1	parity: 1	infant sex: F	infant weight (g): 1340	tissue: Decidua basalis
GSM1480069	Public on Aug 05 2015	Aug 15 2014	Aug 05 2015	RNA	1	pre-eclamptic_decidua	Homo sapiens	subject status: pre-eclamptic patient	maternal age (yrs): 32	gestational age (wks): 35	gravidity: 4	parity: 2	infant sex: F	infant weight (g): 1955	tissue: Decidua basalis
GSM1480070	Public on Aug 05 2015	Aug 15 2014	Aug 05 2015	RNA	1	pre-eclamptic_decidua	Homo sapiens	subject status: pre-eclamptic patient	maternal age (yrs): 28	gestational age (wks): 33	gravidity: 3	parity: 2	infant sex: M	infant weight (g): 1850	tissue: Decidua basalis
GSM1480071	Public on Aug 05 2015	Aug 15 2014	Aug 05 2015	RNA	1	pre-eclamptic_decidua	Homo sapiens	subject status: pre-eclamptic patient	maternal age (yrs): 34	gestational age (wks): 30	gravidity: 1	parity: 1	infant sex: M	infant weight (g): 1120	tissue: Decidua basalis
GSM1480072	Public on Aug 05 2015	Aug 15 2014	Aug 05 2015	RNA	1	pre-eclamptic_decidua	Homo sapiens	subject status: pre-eclamptic patient	maternal age (yrs): 26	gestational age (wks): 32	gravidity: 2	parity: 1	infant sex: M	infant weight (g): 1510	tissue: Decidua basalis
GSM1480073	Public on Aug 05 2015	Aug 15 2014	Aug 05 2015	RNA	1	pre-eclamptic_decidua	Homo sapiens	subject status: pre-eclamptic patient	maternal age (yrs): 35	gestational age (wks): 36	gravidity: 1	parity: 1	infant sex: M	infant weight (g): 2706	tissue: Decidua basalis
GSM1480074	Public on Aug 05 2015	Aug 15 2014	Aug 05 2015	RNA	1	pre-eclamptic_decidua	Homo sapiens	subject status: pre-eclamptic patient	maternal age (yrs): 29	gestational age (wks): 31	gravidity: 2	parity: 1	infant sex: F	infant weight (g): 1740	tissue: Decidua basalis
GSM1480075	Public on Aug 05 2015	Aug 15 2014	Aug 05 2015	RNA	1	pre-eclamptic_decidua	Homo sapiens	subject status: pre-eclamptic patient	maternal age (yrs): 37	gestational age (wks): 39	gravidity: 1	parity: 1	infant sex: M	infant weight (g): 3258	tissue: Decidua basalis
GSM1480076	Public on Aug 05 2015	Aug 15 2014	Aug 05 2015	RNA	1	pre-eclamptic_decidua	Homo sapiens	subject status: pre-eclamptic patient	maternal age (yrs): 29	gestational age (wks): 28	gravidity: 1	parity: 1	infant sex: M	infant weight (g): 835	tissue: Decidua basalis
GSM1480077	Public on Aug 05 2015	Aug 15 2014	Aug 05 2015	RNA	1	pre-eclamptic_decidua	Homo sapiens	subject status: pre-eclamptic patient	maternal age (yrs): 18	gestational age (wks): 33	gravidity: 1	parity: 1	infant sex: M	infant weight (g): 1845	tissue: Decidua basalis
GSM1480078	Public on Aug 05 2015	Aug 15 2014	Aug 05 2015	RNA	1	pre-eclamptic_decidua	Homo sapiens	subject status: pre-eclamptic patient	maternal age (yrs): 33	gestational age (wks): 38	gravidity: 1	parity: 1	infant sex: M	infant weight (g): 3130	tissue: Decidua basalis
GSM1480079	Public on Aug 05 2015	Aug 15 2014	Aug 05 2015	RNA	1	pre-eclamptic_decidua	Homo sapiens	subject status: pre-eclamptic patient	maternal age (yrs): 28	gestational age (wks): 28	gravidity: 3	parity: 2	infant sex: F	infant weight (g): 886	tissue: Decidua basalis
GSM1480080	Public on Aug 05 2015	Aug 15 2014	Aug 05 2015	RNA	1	pre-eclamptic_decidua	Homo sapiens	subject status: pre-eclamptic patient	maternal age (yrs): 32	gestational age (wks): 32	gravidity: 1	parity: 1	infant sex: F	infant weight (g): 1648	tissue: Decidua basalis
GSM1480081	Public on Aug 05 2015	Aug 15 2014	Aug 05 2015	RNA	1	pre-eclamptic_decidua	Homo sapiens	subject status: pre-eclamptic patient	maternal age (yrs): 29	gestational age (wks): 34	gravidity: 1	parity: 1	infant sex: F	infant weight (g): 2110	tissue: Decidua basalis
GSM1480082	Public on Aug 05 2015	Aug 15 2014	Aug 05 2015	RNA	1	pre-eclamptic_decidua	Homo sapiens	subject status: pre-eclamptic patient	maternal age (yrs): 35	gestational age (wks): 26	gravidity: 1	parity: 1	infant sex: M	infant weight (g): 635	tissue: Decidua basalis
GSM1480083	Public on Aug 05 2015	Aug 15 2014	Aug 05 2015	RNA	1	pre-eclamptic_decidua	Homo sapiens	subject status: pre-eclamptic patient	maternal age (yrs): 20	gestational age (wks): 37	gravidity: 1	parity: 1	infant sex: F	infant weight (g): 2190	tissue: Decidua basalis
GSM1480084	Public on Aug 05 2015	Aug 15 2014	Aug 05 2015	RNA	1	pre-eclamptic_decidua	Homo sapiens	subject status: pre-eclamptic patient	maternal age (yrs): 32	gestational age (wks): 28	gravidity: 1	parity: 1	infant sex: F	infant weight (g): 650	tissue: Decidua basalis
GSM1480085	Public on Aug 05 2015	Aug 15 2014	Aug 05 2015	RNA	1	pre-eclamptic_decidua	Homo sapiens	subject status: pre-eclamptic patient	maternal age (yrs): 27	gestational age (wks): 29	gravidity: 1	parity: 1	infant sex: F	infant weight (g): 1081	tissue: Decidua basalis
GSM1480086	Public on Aug 05 2015	Aug 15 2014	Aug 05 2015	RNA	1	pre-eclamptic_decidua	Homo sapiens	subject status: pre-eclamptic patient	maternal age (yrs): 35	gestational age (wks): 28	gravidity: 3	parity: 1	infant sex: F	infant weight (g): 1122	tissue: Decidua basalis
GSM1480087	Public on Aug 05 2015	Aug 15 2014	Aug 05 2015	RNA	1	pre-eclamptic_decidua	Homo sapiens	subject status: pre-eclamptic patient	maternal age (yrs): 28	gestational age (wks): 30	gravidity: 1	parity: 1	infant sex: F	infant weight (g): 1590	tissue: Decidua basalis
GSM1480088	Public on Aug 05 2015	Aug 15 2014	Aug 05 2015	RNA	1	pre-eclamptic_decidua	Homo sapiens	subject status: pre-eclamptic patient	maternal age (yrs): 34	gestational age (wks): 28	gravidity: 1	parity: 1	infant sex: M	infant weight (g): 1100	tissue: Decidua basalis
GSM1480089	Public on Aug 05 2015	Aug 15 2014	Aug 05 2015	RNA	1	pre-eclamptic_decidua	Homo sapiens	subject status: pre-eclamptic patient	maternal age (yrs): 24	gestational age (wks): 36	gravidity: 2	parity: 1	infant sex: M	infant weight (g): 2870	tissue: Decidua basalis
GSM1480090	Public on Aug 05 2015	Aug 15 2014	Aug 05 2015	RNA	1	pre-eclamptic_decidua	Homo sapiens	subject status: pre-eclamptic patient	maternal age (yrs): 37	gestational age (wks): 31	gravidity: 1	parity: 1	infant sex: M	infant weight (g): 1292	tissue: Decidua basalis
