# Supplementary material for: Establishment and validation of a predictive model of preeclampsia based on transcriptional signatures of 43 genes in decidua basalis and peripheral blood
Source: BMC Bioinformatics. 2022 Dec 7;23:527. doi: 10.1186/s12859-022-05086-y (PMC9730617; doi:10.1186/s12859-022-05086-y)
Supplement: Supplementary file 5 — Additional file 5: Data 4. The raw clinical data of GSE48424 [file 12859_2022_5086_MOESM5_ESM.xlsx]

## Sheet: Sheet2
Sample_title	Sample_geo_accession	Sample_source_name_ch1	tissue	disease status	matching	age	severity	gestational age (weeks)
Preeclampsia-S_A, rep1	GSM1177776	preeclampsia, severe, A	tissue: blood	disease status: preeclampsia	matching: A	age: 32	severity: S	gestational age (weeks): 36
Healthy-NA_B, rep1	GSM1177777	healthy, B	tissue: blood	disease status: healthy	matching: B	age: 32	severity: NA	gestational age (weeks): 37
Healthy-NA_B, rep2	GSM1177778	healthy, B	tissue: blood	disease status: healthy	matching: B	age: 25	severity: NA	gestational age (weeks): 33
Preeclampsia-S_A, rep2	GSM1177779	preeclampsia, severe, A	tissue: blood	disease status: preeclampsia	matching: A	age: 30	severity: S	gestational age (weeks): 28
Healthy-NA_B, rep3	GSM1177780	healthy, B	tissue: blood	disease status: healthy	matching: B	age: 28	severity: NA	gestational age (weeks): 34
Preeclampsia-S_A, rep3	GSM1177781	preeclampsia, severe, A	tissue: blood	disease status: preeclampsia	matching: A	age: 27	severity: S	gestational age (weeks): 31
Healthy-NA_B, rep4	GSM1177782	healthy, B	tissue: blood	disease status: healthy	matching: B	age: 23	severity: NA	gestational age (weeks): 38
Healthy-NA_B, rep5	GSM1177783	healthy, B	tissue: blood	disease status: healthy	matching: B	age: 21	severity: NA	gestational age (weeks): 34
Healthy-NA_B, rep6	GSM1177784	healthy, B	tissue: blood	disease status: healthy	matching: B	age: 31	severity: NA	gestational age (weeks): 37
Preeclampsia-S_A, rep4	GSM1177785	preeclampsia, severe, A	tissue: blood	disease status: preeclampsia	matching: A	age: 21	severity: S	gestational age (weeks): 27
Preeclampsia-NS_C, rep1	GSM1177786	preeclampsia, non-severe, C	tissue: blood	disease status: preeclampsia	matching: C	age: 34	severity: NS	gestational age (weeks): 36
Preeclampsia-S_A, rep5	GSM1177787	preeclampsia, severe, A	tissue: blood	disease status: preeclampsia	matching: A	age: 27	severity: S	gestational age (weeks): 29
Preeclampsia-NS_C, rep2	GSM1177788	preeclampsia, non-severe, C	tissue: blood	disease status: preeclampsia	matching: C	age: 31	severity: NS	gestational age (weeks): 34
Healthy-NA_B, rep7	GSM1177789	healthy, B	tissue: blood	disease status: healthy	matching: B	age: 27	severity: NA	gestational age (weeks): 34
Preeclampsia-S_A, rep6	GSM1177790	preeclampsia, severe, A	tissue: blood	disease status: preeclampsia	matching: A	age: 32	severity: S	gestational age (weeks): 34
Preeclampsia-NS_C, rep3	GSM1177791	preeclampsia, non-severe, C	tissue: blood	disease status: preeclampsia	matching: C	age: 28	severity: NS	gestational age (weeks): 36
Preeclampsia-S_A, rep7	GSM1177792	preeclampsia, severe, A	tissue: blood	disease status: preeclampsia	matching: A	age: 21	severity: S	gestational age (weeks): 31
Healthy-NA_B, rep8	GSM1177793	healthy, B	tissue: blood	disease status: healthy	matching: B	age: 33	severity: NA	gestational age (weeks): 37
Preeclampsia-S_A, rep8	GSM1177794	preeclampsia, severe, A	tissue: blood	disease status: preeclampsia	matching: A	age: 33	severity: S	gestational age (weeks): 33
Healthy-NA_B, rep9	GSM1177795	healthy, B	tissue: blood	disease status: healthy	matching: B	age: 31	severity: NA	gestational age (weeks): 33
Preeclampsia-S_A, rep9	GSM1177796	preeclampsia, severe, A	tissue: blood	disease status: preeclampsia	matching: A	age: 38	severity: S	gestational age (weeks): 37
Preeclampsia-NS_C, rep4	GSM1177797	preeclampsia, non-severe, C	tissue: blood	disease status: preeclampsia	matching: C	age: 43	severity: NS	gestational age (weeks): 34
Healthy-NA_B, rep10	GSM1177798	healthy, B	tissue: blood	disease status: healthy	matching: B	age: 23	severity: NA	gestational age (weeks): 31
Healthy-NA_B, rep11	GSM1177799	healthy, B	tissue: blood	disease status: healthy	matching: B	age: 29	severity: NA	gestational age (weeks): 31
Healthy-NA_B, rep12	GSM1177800	healthy, B	tissue: blood	disease status: healthy	matching: B	age: 26	severity: NA	gestational age (weeks): 16
Healthy-NA_B, rep13	GSM1177801	healthy, B	tissue: blood	disease status: healthy	matching: B	age: 29	severity: NA	gestational age (weeks): 18
Healthy-NA_B, rep14	GSM1177802	healthy, B	tissue: blood	disease status: healthy	matching: B	age: 34	severity: NA	gestational age (weeks): 38
Preeclampsia-S_A, rep10	GSM1177803	preeclampsia, severe, A	tissue: blood	disease status: preeclampsia	matching: A	age: 27	severity: S	gestational age (weeks): 33
Healthy-NA_B, rep15	GSM1177804	healthy, B	tissue: blood	disease status: healthy	matching: B	age: 27	severity: NA	gestational age (weeks): 40
Healthy-NA_B, rep16	GSM1177805	healthy, B	tissue: blood	disease status: healthy	matching: B	age: 28	severity: NA	gestational age (weeks): 23
Preeclampsia-NS_C, rep5	GSM1177806	preeclampsia, non-severe, C	tissue: blood	disease status: preeclampsia	matching: C	age: 37	severity: NS	gestational age (weeks): 31
Preeclampsia-S_A, rep11	GSM1177807	preeclampsia, severe, A	tissue: blood	disease status: preeclampsia	matching: A	age: 29	severity: S	gestational age (weeks): 34
Preeclampsia-S_A, rep12	GSM1177808	preeclampsia, severe, A	tissue: blood	disease status: preeclampsia	matching: A	age: 40	severity: S	gestational age (weeks): 38
Healthy-NA_B, rep17	GSM1177809	healthy, B	tissue: blood	disease status: healthy	matching: B	age: 31	severity: NA	gestational age (weeks): 38
Healthy-NA_B, rep18	GSM1177810	healthy, B	tissue: blood	disease status: healthy	matching: B	age: 26	severity: NA	gestational age (weeks): 36
Preeclampsia-S_A, rep13	GSM1177811	preeclampsia, severe, A	tissue: blood	disease status: preeclampsia	matching: A	age: 29	severity: S	gestational age (weeks): 35
