# Supplementary material for: Establishment and validation of a predictive model of preeclampsia based on transcriptional signatures of 43 genes in decidua basalis and peripheral blood
Source: BMC Bioinformatics. 2022 Dec 7;23:527. doi: 10.1186/s12859-022-05086-y (PMC9730617; doi:10.1186/s12859-022-05086-y)
Supplement: Supplementary file 6 — Additional file 6: Data 5. The raw clinical data of GSE86200 [file 12859_2022_5086_MOESM6_ESM.xlsx]

## Sheet: Sheet1
Sample_title	Sample_geo_accession	Sample_source_name_ch1	Sample_organism_ch1	recruitment_id	Sex	ethnicity	age at enrollment	gestational day at enrollment	treatment group	pregnancy condition	sex of child	vitamin d level at enrollment (nmol/l)	vitamin d level at 32-38 weeks of gestation (nmol/l)	tissue
8082231-M, at enrollment	GSM2297636	whole blood_at enrollment	Homo sapiens	recruitment_id: 8082231-M	Sex: Female	ethnicity: Caucasian (Non-Hispanic)	age at enrollment: 25.83709788	gestational day at enrollment: 129	treatment group: Intervention group, 4400 IU vitamin D supplementation	pregnancy condition: Normal	sex of child: Female	vitamin d level at enrollment (nmol/l): 95.25	vitamin d level at 32-38 weeks of gestation (nmol/l): 96.5	tissue: PAXgene whole blood
8082231-M, at 32-38 weeks of gestation	GSM2297637	whole blood_at 32-38 weeks of gestation	Homo sapiens	recruitment_id: 8082231-M	Sex: Female	ethnicity: Caucasian (Non-Hispanic)	age at enrollment: 25.83709788	gestational day at enrollment: 129	treatment group: Intervention group, 4400 IU vitamin D supplementation	pregnancy condition: Normal	sex of child: Female	vitamin d level at enrollment (nmol/l): 95.25	vitamin d level at 32-38 weeks of gestation (nmol/l): 96.5	tissue: PAXgene whole blood
2093964-M, at enrollment	GSM2297638	whole blood_at enrollment	Homo sapiens	recruitment_id: 2093964-M	Sex: Female	ethnicity: African American (Hispanic and Non-Hispanic)	age at enrollment: 18.89390828	gestational day at enrollment: 108	treatment group: Intervention group, 4400 IU vitamin D supplementation	pregnancy condition: Normal	sex of child: Female	vitamin d level at enrollment (nmol/l): 111.5	vitamin d level at 32-38 weeks of gestation (nmol/l): 120.25	tissue: PAXgene whole blood
2093964-M, at 32-38 weeks of gestation	GSM2297639	whole blood_at 32-38 weeks of gestation	Homo sapiens	recruitment_id: 2093964-M	Sex: Female	ethnicity: African American (Hispanic and Non-Hispanic)	age at enrollment: 18.89390828	gestational day at enrollment: 108	treatment group: Intervention group, 4400 IU vitamin D supplementation	pregnancy condition: Normal	sex of child: Female	vitamin d level at enrollment (nmol/l): 111.5	vitamin d level at 32-38 weeks of gestation (nmol/l): 120.25	tissue: PAXgene whole blood
2066267-M, at enrollment	GSM2297640	whole blood_at enrollment	Homo sapiens	recruitment_id: 2066267-M	Sex: Female	ethnicity: African American (Hispanic and Non-Hispanic)	age at enrollment: 29.68925394	gestational day at enrollment: 127	treatment group: Intervention group, 4400 IU vitamin D supplementation	pregnancy condition: Normal	sex of child: Female	vitamin d level at enrollment (nmol/l): 80.25	vitamin d level at 32-38 weeks of gestation (nmol/l): 136.9	tissue: PAXgene whole blood
2066267-M, at 32-38 weeks of gestation	GSM2297641	whole blood_at 32-38 weeks of gestation	Homo sapiens	recruitment_id: 2066267-M	Sex: Female	ethnicity: African American (Hispanic and Non-Hispanic)	age at enrollment: 29.68925394	gestational day at enrollment: 127	treatment group: Intervention group, 4400 IU vitamin D supplementation	pregnancy condition: Normal	sex of child: Female	vitamin d level at enrollment (nmol/l): 80.25	vitamin d level at 32-38 weeks of gestation (nmol/l): 136.9	tissue: PAXgene whole blood
9061441-M, at enrollment	GSM2297642	whole blood_at enrollment	Homo sapiens	recruitment_id: 9061441-M	Sex: Female	ethnicity: African American (Hispanic and Non-Hispanic)	age at enrollment: 19.86310746	gestational day at enrollment: 113	treatment group: Control group, 400 IU vitamin D supplementation	pregnancy condition: Normal	sex of child: Female	vitamin d level at enrollment (nmol/l): 55	vitamin d level at 32-38 weeks of gestation (nmol/l): 48.25	tissue: PAXgene whole blood
9061441-M, at 32-38 weeks of gestation	GSM2297643	whole blood_at 32-38 weeks of gestation	Homo sapiens	recruitment_id: 9061441-M	Sex: Female	ethnicity: African American (Hispanic and Non-Hispanic)	age at enrollment: 19.86310746	gestational day at enrollment: 113	treatment group: Control group, 400 IU vitamin D supplementation	pregnancy condition: Normal	sex of child: Female	vitamin d level at enrollment (nmol/l): 55	vitamin d level at 32-38 weeks of gestation (nmol/l): 48.25	tissue: PAXgene whole blood
1027224-M, at enrollment	GSM2297644	whole blood_at enrollment	Homo sapiens	recruitment_id: 1027224-M	Sex: Female	ethnicity: Caucasian (Non-Hispanic)	age at enrollment: 33.48117728	gestational day at enrollment: 108	treatment group: Intervention group, 4400 IU vitamin D supplementation	pregnancy condition: Normal	sex of child: Male	vitamin d level at enrollment (nmol/l): 93.75	vitamin d level at 32-38 weeks of gestation (nmol/l): 138.75	tissue: PAXgene whole blood
1027224-M, at 32-38 weeks of gestation	GSM2297645	whole blood_at 32-38 weeks of gestation	Homo sapiens	recruitment_id: 1027224-M	Sex: Female	ethnicity: Caucasian (Non-Hispanic)	age at enrollment: 33.48117728	gestational day at enrollment: 108	treatment group: Intervention group, 4400 IU vitamin D supplementation	pregnancy condition: Normal	sex of child: Male	vitamin d level at enrollment (nmol/l): 93.75	vitamin d level at 32-38 weeks of gestation (nmol/l): 138.75	tissue: PAXgene whole blood
6041552-M, at enrollment	GSM2297646	whole blood_at enrollment	Homo sapiens	recruitment_id: 6041552-M	Sex: Female	ethnicity: Caucasian (Non-Hispanic)	age at enrollment: 28.48733744	gestational day at enrollment: 88	treatment group: Intervention group, 4400 IU vitamin D supplementation	pregnancy condition: Normal	sex of child: Male	vitamin d level at enrollment (nmol/l): 49	vitamin d level at 32-38 weeks of gestation (nmol/l): 83	tissue: PAXgene whole blood
6041552-M, at 32-38 weeks of gestation	GSM2297647	whole blood_at 32-38 weeks of gestation	Homo sapiens	recruitment_id: 6041552-M	Sex: Female	ethnicity: Caucasian (Non-Hispanic)	age at enrollment: 28.48733744	gestational day at enrollment: 88	treatment group: Intervention group, 4400 IU vitamin D supplementation	pregnancy condition: Normal	sex of child: Male	vitamin d level at enrollment (nmol/l): 49	vitamin d level at 32-38 weeks of gestation (nmol/l): 83	tissue: PAXgene whole blood
1044556-M, at enrollment	GSM2297648	whole blood_at enrollment	Homo sapiens	recruitment_id: 1044556-M	Sex: Female	ethnicity: African American (Hispanic and Non-Hispanic)	age at enrollment: 30.34086242	gestational day at enrollment: 90	treatment group: Control group, 400 IU vitamin D supplementation	pregnancy condition: Normal	sex of child: Female	vitamin d level at enrollment (nmol/l): 53.75	vitamin d level at 32-38 weeks of gestation (nmol/l): 65.75	tissue: PAXgene whole blood
1044556-M, at 32-38 weeks of gestation	GSM2297649	whole blood_at 32-38 weeks of gestation	Homo sapiens	recruitment_id: 1044556-M	Sex: Female	ethnicity: African American (Hispanic and Non-Hispanic)	age at enrollment: 30.34086242	gestational day at enrollment: 90	treatment group: Control group, 400 IU vitamin D supplementation	pregnancy condition: Normal	sex of child: Female	vitamin d level at enrollment (nmol/l): 53.75	vitamin d level at 32-38 weeks of gestation (nmol/l): 65.75	tissue: PAXgene whole blood
5025572-M, at enrollment	GSM2297650	whole blood_at enrollment	Homo sapiens	recruitment_id: 5025572-M	Sex: Female	ethnicity: African American (Hispanic and Non-Hispanic)	age at enrollment: 22.36276523	gestational day at enrollment: 129	treatment group: Control group, 400 IU vitamin D supplementation	pregnancy condition: Normal	sex of child: Female	vitamin d level at enrollment (nmol/l): 36.75	vitamin d level at 32-38 weeks of gestation (nmol/l): 58.5	tissue: PAXgene whole blood
5025572-M, at 32-38 weeks of gestation	GSM2297651	whole blood_at 32-38 weeks of gestation	Homo sapiens	recruitment_id: 5025572-M	Sex: Female	ethnicity: African American (Hispanic and Non-Hispanic)	age at enrollment: 22.36276523	gestational day at enrollment: 129	treatment group: Control group, 400 IU vitamin D supplementation	pregnancy condition: Normal	sex of child: Female	vitamin d level at enrollment (nmol/l): 36.75	vitamin d level at 32-38 weeks of gestation (nmol/l): 58.5	tissue: PAXgene whole blood
5037279-M, at enrollment	GSM2297652	whole blood_at enrollment	Homo sapiens	recruitment_id: 5037279-M	Sex: Female	ethnicity: African American (Hispanic and Non-Hispanic)	age at enrollment: 20.88980151	gestational day at enrollment: 127	treatment group: Control group, 400 IU vitamin D supplementation	pregnancy condition: Preeclampsia	sex of child: Male	vitamin d level at enrollment (nmol/l): 43.25	vitamin d level at 32-38 weeks of gestation (nmol/l): 49.5	tissue: PAXgene whole blood
5037279-M, at 32-38 weeks of gestation	GSM2297653	whole blood_at 32-38 weeks of gestation	Homo sapiens	recruitment_id: 5037279-M	Sex: Female	ethnicity: African American (Hispanic and Non-Hispanic)	age at enrollment: 20.88980151	gestational day at enrollment: 127	treatment group: Control group, 400 IU vitamin D supplementation	pregnancy condition: Preeclampsia	sex of child: Male	vitamin d level at enrollment (nmol/l): 43.25	vitamin d level at 32-38 weeks of gestation (nmol/l): 49.5	tissue: PAXgene whole blood
4041035-M, at enrollment	GSM2297654	whole blood_at enrollment	Homo sapiens	recruitment_id: 4041035-M	Sex: Female	ethnicity: African American (Hispanic and Non-Hispanic)	age at enrollment: 28.34223135	gestational day at enrollment: 85	treatment group: Intervention group, 4400 IU vitamin D supplementation	pregnancy condition: Normal	sex of child: Female	vitamin d level at enrollment (nmol/l): 63	vitamin d level at 32-38 weeks of gestation (nmol/l): 142.5	tissue: PAXgene whole blood
4041035-M, at 32-38 weeks of gestation	GSM2297655	whole blood_at 32-38 weeks of gestation	Homo sapiens	recruitment_id: 4041035-M	Sex: Female	ethnicity: African American (Hispanic and Non-Hispanic)	age at enrollment: 28.34223135	gestational day at enrollment: 85	treatment group: Intervention group, 4400 IU vitamin D supplementation	pregnancy condition: Normal	sex of child: Female	vitamin d level at enrollment (nmol/l): 63	vitamin d level at 32-38 weeks of gestation (nmol/l): 142.5	tissue: PAXgene whole blood
2006605-M, at enrollment	GSM2297656	whole blood_at enrollment	Homo sapiens	recruitment_id: 2006605-M	Sex: Female	ethnicity: Caucasian (Non-Hispanic)	age at enrollment: 33.61533196	gestational day at enrollment: 92	treatment group: Control group, 400 IU vitamin D supplementation	pregnancy condition: Normal	sex of child: Female	vitamin d level at enrollment (nmol/l): 65.5	vitamin d level at 32-38 weeks of gestation (nmol/l): 91.25	tissue: PAXgene whole blood
2006605-M, at 32-38 weeks of gestation	GSM2297657	whole blood_at 32-38 weeks of gestation	Homo sapiens	recruitment_id: 2006605-M	Sex: Female	ethnicity: Caucasian (Non-Hispanic)	age at enrollment: 33.61533196	gestational day at enrollment: 92	treatment group: Control group, 400 IU vitamin D supplementation	pregnancy condition: Normal	sex of child: Female	vitamin d level at enrollment (nmol/l): 65.5	vitamin d level at 32-38 weeks of gestation (nmol/l): 91.25	tissue: PAXgene whole blood
1086584-M, at enrollment	GSM2297658	whole blood_at enrollment	Homo sapiens	recruitment_id: 1086584-M	Sex: Female	ethnicity: African American (Hispanic and Non-Hispanic)	age at enrollment: 36.77207392	gestational day at enrollment: 90	treatment group: Control group, 400 IU vitamin D supplementation	pregnancy condition: Normal	sex of child: Female	vitamin d level at enrollment (nmol/l): 34.25	vitamin d level at 32-38 weeks of gestation (nmol/l): 39.5	tissue: PAXgene whole blood
1086584-M, at 32-38 weeks of gestation	GSM2297659	whole blood_at 32-38 weeks of gestation	Homo sapiens	recruitment_id: 1086584-M	Sex: Female	ethnicity: African American (Hispanic and Non-Hispanic)	age at enrollment: 36.77207392	gestational day at enrollment: 90	treatment group: Control group, 400 IU vitamin D supplementation	pregnancy condition: Normal	sex of child: Female	vitamin d level at enrollment (nmol/l): 34.25	vitamin d level at 32-38 weeks of gestation (nmol/l): 39.5	tissue: PAXgene whole blood
2067862-M, at enrollment	GSM2297660	whole blood_at enrollment	Homo sapiens	recruitment_id: 2067862-M	Sex: Female	ethnicity: Caucasian (Non-Hispanic)	age at enrollment: 25.19096509	gestational day at enrollment: 85	treatment group: Control group, 400 IU vitamin D supplementation	pregnancy condition: Normal	sex of child: Male	vitamin d level at enrollment (nmol/l): 89	vitamin d level at 32-38 weeks of gestation (nmol/l): 91	tissue: PAXgene whole blood
2067862-M, at 32-38 weeks of gestation	GSM2297661	whole blood_at 32-38 weeks of gestation	Homo sapiens	recruitment_id: 2067862-M	Sex: Female	ethnicity: Caucasian (Non-Hispanic)	age at enrollment: 25.19096509	gestational day at enrollment: 85	treatment group: Control group, 400 IU vitamin D supplementation	pregnancy condition: Normal	sex of child: Male	vitamin d level at enrollment (nmol/l): 89	vitamin d level at 32-38 weeks of gestation (nmol/l): 91	tissue: PAXgene whole blood
3045067-M, at enrollment	GSM2297662	whole blood_at enrollment	Homo sapiens	recruitment_id: 3045067-M	Sex: Female	ethnicity: African American (Hispanic and Non-Hispanic)	age at enrollment: 30.72416153	gestational day at enrollment: 89	treatment group: Intervention group, 4400 IU vitamin D supplementation	pregnancy condition: Preeclampsia	sex of child: Male	vitamin d level at enrollment (nmol/l): 25.5	vitamin d level at 32-38 weeks of gestation (nmol/l): 56.5	tissue: PAXgene whole blood
3045067-M, at 32-38 weeks of gestation	GSM2297663	whole blood_at 32-38 weeks of gestation	Homo sapiens	recruitment_id: 3045067-M	Sex: Female	ethnicity: African American (Hispanic and Non-Hispanic)	age at enrollment: 30.72416153	gestational day at enrollment: 89	treatment group: Intervention group, 4400 IU vitamin D supplementation	pregnancy condition: Preeclampsia	sex of child: Male	vitamin d level at enrollment (nmol/l): 25.5	vitamin d level at 32-38 weeks of gestation (nmol/l): 56.5	tissue: PAXgene whole blood
4001301-M, at enrollment	GSM2297664	whole blood_at enrollment	Homo sapiens	recruitment_id: 4001301-M	Sex: Female	ethnicity: African American (Hispanic and Non-Hispanic)	age at enrollment: 20.62422998	gestational day at enrollment: 115	treatment group: Intervention group, 4400 IU vitamin D supplementation	pregnancy condition: Normal	sex of child: Male	vitamin d level at enrollment (nmol/l): 40.75	vitamin d level at 32-38 weeks of gestation (nmol/l): 94	tissue: PAXgene whole blood
4001301-M, at 32-38 weeks of gestation	GSM2297665	whole blood_at 32-38 weeks of gestation	Homo sapiens	recruitment_id: 4001301-M	Sex: Female	ethnicity: African American (Hispanic and Non-Hispanic)	age at enrollment: 20.62422998	gestational day at enrollment: 115	treatment group: Intervention group, 4400 IU vitamin D supplementation	pregnancy condition: Normal	sex of child: Male	vitamin d level at enrollment (nmol/l): 40.75	vitamin d level at 32-38 weeks of gestation (nmol/l): 94	tissue: PAXgene whole blood
3012659-M, at enrollment	GSM2297666	whole blood_at enrollment	Homo sapiens	recruitment_id: 3012659-M	Sex: Female	ethnicity: African American (Hispanic and Non-Hispanic)	age at enrollment: 20.54757016	gestational day at enrollment: 85	treatment group: Intervention group, 4400 IU vitamin D supplementation	pregnancy condition: Preeclampsia	sex of child: Male	vitamin d level at enrollment (nmol/l): 37.75	vitamin d level at 32-38 weeks of gestation (nmol/l): 157	tissue: PAXgene whole blood
3012659-M, at 32-38 weeks of gestation	GSM2297667	whole blood_at 32-38 weeks of gestation	Homo sapiens	recruitment_id: 3012659-M	Sex: Female	ethnicity: African American (Hispanic and Non-Hispanic)	age at enrollment: 20.54757016	gestational day at enrollment: 85	treatment group: Intervention group, 4400 IU vitamin D supplementation	pregnancy condition: Preeclampsia	sex of child: Male	vitamin d level at enrollment (nmol/l): 37.75	vitamin d level at 32-38 weeks of gestation (nmol/l): 157	tissue: PAXgene whole blood
6057756-M, at enrollment	GSM2297668	whole blood_at enrollment	Homo sapiens	recruitment_id: 6057756-M	Sex: Female	ethnicity: African American (Hispanic and Non-Hispanic)	age at enrollment: 32.8514716	gestational day at enrollment: 70	treatment group: Intervention group, 4400 IU vitamin D supplementation	pregnancy condition: Normal	sex of child: Male	vitamin d level at enrollment (nmol/l): 21.675	vitamin d level at 32-38 weeks of gestation (nmol/l): 125.5	tissue: PAXgene whole blood
6057756-M, at 32-38 weeks of gestation	GSM2297669	whole blood_at 32-38 weeks of gestation	Homo sapiens	recruitment_id: 6057756-M	Sex: Female	ethnicity: African American (Hispanic and Non-Hispanic)	age at enrollment: 32.8514716	gestational day at enrollment: 70	treatment group: Intervention group, 4400 IU vitamin D supplementation	pregnancy condition: Normal	sex of child: Male	vitamin d level at enrollment (nmol/l): 21.675	vitamin d level at 32-38 weeks of gestation (nmol/l): 125.5	tissue: PAXgene whole blood
4031682-M, at enrollment	GSM2297670	whole blood_at enrollment	Homo sapiens	recruitment_id: 4031682-M	Sex: Female	ethnicity: African American (Hispanic and Non-Hispanic)	age at enrollment: 19.8384668	gestational day at enrollment: 72	treatment group: Control group, 400 IU vitamin D supplementation	pregnancy condition: Normal	sex of child: Female	vitamin d level at enrollment (nmol/l): 18.2	vitamin d level at 32-38 weeks of gestation (nmol/l): 23.05	tissue: PAXgene whole blood
4031682-M, at 32-38 weeks of gestation	GSM2297671	whole blood_at 32-38 weeks of gestation	Homo sapiens	recruitment_id: 4031682-M	Sex: Female	ethnicity: African American (Hispanic and Non-Hispanic)	age at enrollment: 19.8384668	gestational day at enrollment: 72	treatment group: Control group, 400 IU vitamin D supplementation	pregnancy condition: Normal	sex of child: Female	vitamin d level at enrollment (nmol/l): 18.2	vitamin d level at 32-38 weeks of gestation (nmol/l): 23.05	tissue: PAXgene whole blood
1086430-M, at enrollment	GSM2297672	whole blood_at enrollment	Homo sapiens	recruitment_id: 1086430-M	Sex: Female	ethnicity: African American (Hispanic and Non-Hispanic)	age at enrollment: 22.17659138	gestational day at enrollment: 72	treatment group: Control group, 400 IU vitamin D supplementation	pregnancy condition: Preeclampsia	sex of child: Male	vitamin d level at enrollment (nmol/l): 28.25	vitamin d level at 32-38 weeks of gestation (nmol/l): 37.25	tissue: PAXgene whole blood
1086430-M, at 32-38 weeks of gestation	GSM2297673	whole blood_at 32-38 weeks of gestation	Homo sapiens	recruitment_id: 1086430-M	Sex: Female	ethnicity: African American (Hispanic and Non-Hispanic)	age at enrollment: 22.17659138	gestational day at enrollment: 72	treatment group: Control group, 400 IU vitamin D supplementation	pregnancy condition: Preeclampsia	sex of child: Male	vitamin d level at enrollment (nmol/l): 28.25	vitamin d level at 32-38 weeks of gestation (nmol/l): 37.25	tissue: PAXgene whole blood
9028555-M, at enrollment	GSM2297674	whole blood_at enrollment	Homo sapiens	recruitment_id: 9028555-M	Sex: Female	ethnicity: African American (Hispanic and Non-Hispanic)	age at enrollment: 18.02327173	gestational day at enrollment: 98	treatment group: Intervention group, 4400 IU vitamin D supplementation	pregnancy condition: Normal	sex of child: Female	vitamin d level at enrollment (nmol/l): 36.5	vitamin d level at 32-38 weeks of gestation (nmol/l): 95.75	tissue: PAXgene whole blood
9028555-M, at 32-38 weeks of gestation	GSM2297675	whole blood_at 32-38 weeks of gestation	Homo sapiens	recruitment_id: 9028555-M	Sex: Female	ethnicity: African American (Hispanic and Non-Hispanic)	age at enrollment: 18.02327173	gestational day at enrollment: 98	treatment group: Intervention group, 4400 IU vitamin D supplementation	pregnancy condition: Normal	sex of child: Female	vitamin d level at enrollment (nmol/l): 36.5	vitamin d level at 32-38 weeks of gestation (nmol/l): 95.75	tissue: PAXgene whole blood
4018451-M, at enrollment	GSM2297676	whole blood_at enrollment	Homo sapiens	recruitment_id: 4018451-M	Sex: Female	ethnicity: African American (Hispanic and Non-Hispanic)	age at enrollment: 18.27789186	gestational day at enrollment: 102	treatment group: Control group, 400 IU vitamin D supplementation	pregnancy condition: Normal	sex of child: Female	vitamin d level at enrollment (nmol/l): 43.25	vitamin d level at 32-38 weeks of gestation (nmol/l): 39	tissue: PAXgene whole blood
4018451-M, at 32-38 weeks of gestation	GSM2297677	whole blood_at 32-38 weeks of gestation	Homo sapiens	recruitment_id: 4018451-M	Sex: Female	ethnicity: African American (Hispanic and Non-Hispanic)	age at enrollment: 18.27789186	gestational day at enrollment: 102	treatment group: Control group, 400 IU vitamin D supplementation	pregnancy condition: Normal	sex of child: Female	vitamin d level at enrollment (nmol/l): 43.25	vitamin d level at 32-38 weeks of gestation (nmol/l): 39	tissue: PAXgene whole blood
2067143-M, at enrollment	GSM2297678	whole blood_at enrollment	Homo sapiens	recruitment_id: 2067143-M	Sex: Female	ethnicity: African American (Hispanic and Non-Hispanic)	age at enrollment: 27.91238878	gestational day at enrollment: 112	treatment group: Intervention group, 4400 IU vitamin D supplementation	pregnancy condition: Normal	sex of child: Female	vitamin d level at enrollment (nmol/l): 21.3	vitamin d level at 32-38 weeks of gestation (nmol/l): 80.25	tissue: PAXgene whole blood
2067143-M, at 32-38 weeks of gestation	GSM2297679	whole blood_at 32-38 weeks of gestation	Homo sapiens	recruitment_id: 2067143-M	Sex: Female	ethnicity: African American (Hispanic and Non-Hispanic)	age at enrollment: 27.91238878	gestational day at enrollment: 112	treatment group: Intervention group, 4400 IU vitamin D supplementation	pregnancy condition: Normal	sex of child: Female	vitamin d level at enrollment (nmol/l): 21.3	vitamin d level at 32-38 weeks of gestation (nmol/l): 80.25	tissue: PAXgene whole blood
8057224-M, at enrollment	GSM2297680	whole blood_at enrollment	Homo sapiens	recruitment_id: 8057224-M	Sex: Female	ethnicity: African American (Hispanic and Non-Hispanic)	age at enrollment: 18.13278576	gestational day at enrollment: 124	treatment group: Control group, 400 IU vitamin D supplementation	pregnancy condition: Normal	sex of child: Male	vitamin d level at enrollment (nmol/l): 30.75	vitamin d level at 32-38 weeks of gestation (nmol/l): 63.5	tissue: PAXgene whole blood
8057224-M, at 32-38 weeks of gestation	GSM2297681	whole blood_at 32-38 weeks of gestation	Homo sapiens	recruitment_id: 8057224-M	Sex: Female	ethnicity: African American (Hispanic and Non-Hispanic)	age at enrollment: 18.13278576	gestational day at enrollment: 124	treatment group: Control group, 400 IU vitamin D supplementation	pregnancy condition: Normal	sex of child: Male	vitamin d level at enrollment (nmol/l): 30.75	vitamin d level at 32-38 weeks of gestation (nmol/l): 63.5	tissue: PAXgene whole blood
6058718-M, at enrollment	GSM2297682	whole blood_at enrollment	Homo sapiens	recruitment_id: 6058718-M	Sex: Female	ethnicity: African American (Hispanic and Non-Hispanic)	age at enrollment: 20.91444216	gestational day at enrollment: 75	treatment group: Control group, 400 IU vitamin D supplementation	pregnancy condition: Normal	sex of child: Male	vitamin d level at enrollment (nmol/l): 46.25	vitamin d level at 32-38 weeks of gestation (nmol/l): 90.25	tissue: PAXgene whole blood
6058718-M, at 32-38 weeks of gestation	GSM2297683	whole blood_at 32-38 weeks of gestation	Homo sapiens	recruitment_id: 6058718-M	Sex: Female	ethnicity: African American (Hispanic and Non-Hispanic)	age at enrollment: 20.91444216	gestational day at enrollment: 75	treatment group: Control group, 400 IU vitamin D supplementation	pregnancy condition: Normal	sex of child: Male	vitamin d level at enrollment (nmol/l): 46.25	vitamin d level at 32-38 weeks of gestation (nmol/l): 90.25	tissue: PAXgene whole blood
5098874-M, at enrollment	GSM2297684	whole blood_at enrollment	Homo sapiens	recruitment_id: 5098874-M	Sex: Female	ethnicity: African American (Hispanic and Non-Hispanic)	age at enrollment: 22.49965777	gestational day at enrollment: 82	treatment group: Control group, 400 IU vitamin D supplementation	pregnancy condition: Preeclampsia	sex of child: Female	vitamin d level at enrollment (nmol/l): 34	vitamin d level at 32-38 weeks of gestation (nmol/l): 54	tissue: PAXgene whole blood
5098874-M, at 32-38 weeks of gestation	GSM2297685	whole blood_at 32-38 weeks of gestation	Homo sapiens	recruitment_id: 5098874-M	Sex: Female	ethnicity: African American (Hispanic and Non-Hispanic)	age at enrollment: 22.49965777	gestational day at enrollment: 82	treatment group: Control group, 400 IU vitamin D supplementation	pregnancy condition: Preeclampsia	sex of child: Female	vitamin d level at enrollment (nmol/l): 34	vitamin d level at 32-38 weeks of gestation (nmol/l): 54	tissue: PAXgene whole blood
7052439-M, at enrollment	GSM2297686	whole blood_at enrollment	Homo sapiens	recruitment_id: 7052439-M	Sex: Female	ethnicity: Caucasian (Non-Hispanic)	age at enrollment: 32.38603696	gestational day at enrollment: 94	treatment group: Control group, 400 IU vitamin D supplementation	pregnancy condition: Normal	sex of child: Male	vitamin d level at enrollment (nmol/l): 49.125	vitamin d level at 32-38 weeks of gestation (nmol/l): 60.75	tissue: PAXgene whole blood
7052439-M, at 32-38 weeks of gestation	GSM2297687	whole blood_at 32-38 weeks of gestation	Homo sapiens	recruitment_id: 7052439-M	Sex: Female	ethnicity: Caucasian (Non-Hispanic)	age at enrollment: 32.38603696	gestational day at enrollment: 94	treatment group: Control group, 400 IU vitamin D supplementation	pregnancy condition: Normal	sex of child: Male	vitamin d level at enrollment (nmol/l): 49.125	vitamin d level at 32-38 weeks of gestation (nmol/l): 60.75	tissue: PAXgene whole blood
3095286-M, at enrollment	GSM2297688	whole blood_at enrollment	Homo sapiens	recruitment_id: 3095286-M	Sex: Female	ethnicity: African American (Hispanic and Non-Hispanic)	age at enrollment: 18.60643395	gestational day at enrollment: 76	treatment group: Control group, 400 IU vitamin D supplementation	pregnancy condition: Normal	sex of child: Male	vitamin d level at enrollment (nmol/l): 60.5	vitamin d level at 32-38 weeks of gestation (nmol/l): 110.75	tissue: PAXgene whole blood
3095286-M, at 32-38 weeks of gestation	GSM2297689	whole blood_at 32-38 weeks of gestation	Homo sapiens	recruitment_id: 3095286-M	Sex: Female	ethnicity: African American (Hispanic and Non-Hispanic)	age at enrollment: 18.60643395	gestational day at enrollment: 76	treatment group: Control group, 400 IU vitamin D supplementation	pregnancy condition: Normal	sex of child: Male	vitamin d level at enrollment (nmol/l): 60.5	vitamin d level at 32-38 weeks of gestation (nmol/l): 110.75	tissue: PAXgene whole blood
3019680-M, at enrollment	GSM2297690	whole blood_at enrollment	Homo sapiens	recruitment_id: 3019680-M	Sex: Female	ethnicity: African American (Hispanic and Non-Hispanic)	age at enrollment: 27.05817933	gestational day at enrollment: 106	treatment group: Intervention group, 4400 IU vitamin D supplementation	pregnancy condition: Normal	sex of child: Female	vitamin d level at enrollment (nmol/l): 17.55	vitamin d level at 32-38 weeks of gestation (nmol/l): 33.75	tissue: PAXgene whole blood
3019680-M, at 32-38 weeks of gestation	GSM2297691	whole blood_at 32-38 weeks of gestation	Homo sapiens	recruitment_id: 3019680-M	Sex: Female	ethnicity: African American (Hispanic and Non-Hispanic)	age at enrollment: 27.05817933	gestational day at enrollment: 106	treatment group: Intervention group, 4400 IU vitamin D supplementation	pregnancy condition: Normal	sex of child: Female	vitamin d level at enrollment (nmol/l): 17.55	vitamin d level at 32-38 weeks of gestation (nmol/l): 33.75	tissue: PAXgene whole blood
7063614-M, at enrollment	GSM2297692	whole blood_at enrollment	Homo sapiens	recruitment_id: 7063614-M	Sex: Female	ethnicity: African American (Hispanic and Non-Hispanic)	age at enrollment: 29.229295	gestational day at enrollment: 98	treatment group: Intervention group, 4400 IU vitamin D supplementation	pregnancy condition: Preeclampsia	sex of child: Male	vitamin d level at enrollment (nmol/l): 16.075	vitamin d level at 32-38 weeks of gestation (nmol/l): 27	tissue: PAXgene whole blood
7063614-M, at 32-38 weeks of gestation	GSM2297693	whole blood_at 32-38 weeks of gestation	Homo sapiens	recruitment_id: 7063614-M	Sex: Female	ethnicity: African American (Hispanic and Non-Hispanic)	age at enrollment: 29.229295	gestational day at enrollment: 98	treatment group: Intervention group, 4400 IU vitamin D supplementation	pregnancy condition: Preeclampsia	sex of child: Male	vitamin d level at enrollment (nmol/l): 16.075	vitamin d level at 32-38 weeks of gestation (nmol/l): 27	tissue: PAXgene whole blood
5028464-M, at enrollment	GSM2297694	whole blood_at enrollment	Homo sapiens	recruitment_id: 5028464-M	Sex: Female	ethnicity: African American (Hispanic and Non-Hispanic)	age at enrollment: 23.06913073	gestational day at enrollment: 100	treatment group: Intervention group, 4400 IU vitamin D supplementation	pregnancy condition: Normal	sex of child: Male	vitamin d level at enrollment (nmol/l): 21.2	vitamin d level at 32-38 weeks of gestation (nmol/l): 62	tissue: PAXgene whole blood
5028464-M, at 32-38 weeks of gestation	GSM2297695	whole blood_at 32-38 weeks of gestation	Homo sapiens	recruitment_id: 5028464-M	Sex: Female	ethnicity: African American (Hispanic and Non-Hispanic)	age at enrollment: 23.06913073	gestational day at enrollment: 100	treatment group: Intervention group, 4400 IU vitamin D supplementation	pregnancy condition: Normal	sex of child: Male	vitamin d level at enrollment (nmol/l): 21.2	vitamin d level at 32-38 weeks of gestation (nmol/l): 62	tissue: PAXgene whole blood
