# Supplementary material for: Establishment and validation of a predictive model of preeclampsia based on transcriptional signatures of 43 genes in decidua basalis and peripheral blood
Source: BMC Bioinformatics. 2022 Dec 7;23:527. doi: 10.1186/s12859-022-05086-y (PMC9730617; doi:10.1186/s12859-022-05086-y)
Supplement: Supplementary file 7 — Additional file 7: Data 6. The raw clinical data of GSE85307 [file 12859_2022_5086_MOESM7_ESM.xlsx]

## Sheet: Sheet1
Sample_title	Sample_geo_accession	Sample_source_name_ch1	Sample_organism_ch1	recruitment_id	Sex	ethnicity	age_years	pregnancy_condition	gestation_weeks	blood_draw_at_gestation_week
Subject 6053887-M, Preeclampsia Pregnancy	GSM2264346	PAXgene whole blood, Preeclampsia Pregnancy	Homo sapiens	recruitment_id: 6053887-M	Sex: Female	ethnicity: American Indian or Alaska	age_years: 31.06639288	pregnancy_condition: Preeclampsia	gestation_weeks: 37.42857143	blood_draw_at_gestation_week: 10
Subject 3064425-M, Normal Pregnancy	GSM2264347	PAXgene whole blood, Normal Pregnancy	Homo sapiens	recruitment_id: 3064425-M	Sex: Female	ethnicity: White	age_years: 27.79466119	pregnancy_condition: Normal	gestation_weeks: 39.42857143	blood_draw_at_gestation_week: 17.42857143
Subject 6094898-M, Normal Pregnancy	GSM2264348	PAXgene whole blood, Normal Pregnancy	Homo sapiens	recruitment_id: 6094898-M	Sex: Female	ethnicity: White	age_years: 34.31895962	pregnancy_condition: Normal	gestation_weeks: 38.85714286	blood_draw_at_gestation_week: 13
Subject 7050617-M, Normal Pregnancy	GSM2264349	PAXgene whole blood, Normal Pregnancy	Homo sapiens	recruitment_id: 7050617-M	Sex: Female	ethnicity: White	age_years: 33.42642026	pregnancy_condition: Normal	gestation_weeks: 39.14285714	blood_draw_at_gestation_week: 17.28571429
Subject 7016015-M, Preeclampsia Pregnancy	GSM2264350	PAXgene whole blood, Preeclampsia Pregnancy	Homo sapiens	recruitment_id: 7016015-M	Sex: Female	ethnicity: White	age_years: 28.27926078	pregnancy_condition: Preeclampsia	gestation_weeks: 40.14285714	blood_draw_at_gestation_week: 10.71428571
Subject 7054360-M, Normal Pregnancy	GSM2264351	PAXgene whole blood, Normal Pregnancy	Homo sapiens	recruitment_id: 7054360-M	Sex: Female	ethnicity: White	age_years: 23.50171116	pregnancy_condition: Normal	gestation_weeks: 41.14285714	blood_draw_at_gestation_week: 10.57142857
Subject 5038816-M, Normal Pregnancy	GSM2264352	PAXgene whole blood, Normal Pregnancy	Homo sapiens	recruitment_id: 5038816-M	Sex: Female	ethnicity: Asian	age_years: 28.65708419	pregnancy_condition: Normal	gestation_weeks: 37.57142857	blood_draw_at_gestation_week: 10.57142857
Subject 9096035-M, Normal Pregnancy	GSM2264353	PAXgene whole blood, Normal Pregnancy	Homo sapiens	recruitment_id: 9096035-M	Sex: Female	ethnicity: Other	age_years: 27.75085558	pregnancy_condition: Normal	gestation_weeks: 39.85714286	blood_draw_at_gestation_week: 13.85714286
Subject 4035971-M, Normal Pregnancy	GSM2264354	PAXgene whole blood, Normal Pregnancy	Homo sapiens	recruitment_id: 4035971-M	Sex: Female	ethnicity: White	age_years: 28.08213552	pregnancy_condition: Normal	gestation_weeks: 39	blood_draw_at_gestation_week: 16.71428571
Subject 9078067-M, Normal Pregnancy	GSM2264355	PAXgene whole blood, Normal Pregnancy	Homo sapiens	recruitment_id: 9078067-M	Sex: Female	ethnicity: Other	age_years: 23.61943874	pregnancy_condition: Normal	gestation_weeks: 40.14285714	blood_draw_at_gestation_week: 17.28571429
Subject 5097746-M, Normal Pregnancy	GSM2264356	PAXgene whole blood, Normal Pregnancy	Homo sapiens	recruitment_id: 5097746-M	Sex: Female	ethnicity: White	age_years: 35.23613963	pregnancy_condition: Normal	gestation_weeks: 39.85714286	blood_draw_at_gestation_week: 15.57142857
Subject 4086732-M, Preeclampsia Pregnancy	GSM2264357	PAXgene whole blood, Preeclampsia Pregnancy	Homo sapiens	recruitment_id: 4086732-M	Sex: Female	ethnicity: American Indian or Alaska	age_years: 26.66119097	pregnancy_condition: Preeclampsia	gestation_weeks: 40	blood_draw_at_gestation_week: 11.57142857
Subject 3044380-M, Normal Pregnancy	GSM2264358	PAXgene whole blood, Normal Pregnancy	Homo sapiens	recruitment_id: 3044380-M	Sex: Female	ethnicity: White	age_years: 25.23477071	pregnancy_condition: Normal	gestation_weeks: 40.14285714	blood_draw_at_gestation_week: 11.14285714
Subject 5075311-M, Preeclampsia Pregnancy	GSM2264359	PAXgene whole blood, Preeclampsia Pregnancy	Homo sapiens	recruitment_id: 5075311-M	Sex: Female	ethnicity: Other	age_years: 25.0294319	pregnancy_condition: Preeclampsia	gestation_weeks: 41	blood_draw_at_gestation_week: 14.14285714
Subject 8071607-M, Normal Pregnancy	GSM2264360	PAXgene whole blood, Normal Pregnancy	Homo sapiens	recruitment_id: 8071607-M	Sex: Female	ethnicity: Other	age_years: 27.61122519	pregnancy_condition: Normal	gestation_weeks: 40.14285714	blood_draw_at_gestation_week: 13.28571429
Subject 8009468-M, Preeclampsia Pregnancy	GSM2264361	PAXgene whole blood, Preeclampsia Pregnancy	Homo sapiens	recruitment_id: 8009468-M	Sex: Female	ethnicity: Asian	age_years: 27.47433265	pregnancy_condition: Preeclampsia	gestation_weeks: 40	blood_draw_at_gestation_week: 10.57142857
Subject 8056467-M, Preeclampsia Pregnancy	GSM2264362	PAXgene whole blood, Preeclampsia Pregnancy	Homo sapiens	recruitment_id: 8056467-M	Sex: Female	ethnicity: White	age_years: 28.07392197	pregnancy_condition: Preeclampsia	gestation_weeks: 39.42857143	blood_draw_at_gestation_week: 13.85714286
Subject 8054547-M, Normal Pregnancy	GSM2264363	PAXgene whole blood, Normal Pregnancy	Homo sapiens	recruitment_id: 8054547-M	Sex: Female	ethnicity: White	age_years: 33.09514032	pregnancy_condition: Normal	gestation_weeks: 38.71428571	blood_draw_at_gestation_week: 14
Subject 9005775-M, Normal Pregnancy	GSM2264364	PAXgene whole blood, Normal Pregnancy	Homo sapiens	recruitment_id: 9005775-M	Sex: Female	ethnicity: White	age_years: 30.99520876	pregnancy_condition: Normal	gestation_weeks: 40	blood_draw_at_gestation_week: 10
Subject 5010120-M, Normal Pregnancy	GSM2264365	PAXgene whole blood, Normal Pregnancy	Homo sapiens	recruitment_id: 5010120-M	Sex: Female	ethnicity: White	age_years: 33.19917865	pregnancy_condition: Normal	gestation_weeks: 39.57142857	blood_draw_at_gestation_week: 12.42857143
Subject 3051856-M, Normal Pregnancy	GSM2264366	PAXgene whole blood, Normal Pregnancy	Homo sapiens	recruitment_id: 3051856-M	Sex: Female	ethnicity: White	age_years: 34.9377139	pregnancy_condition: Normal	gestation_weeks: 39	blood_draw_at_gestation_week: 14.28571429
Subject 7016148-M, Preeclampsia Pregnancy	GSM2264367	PAXgene whole blood, Preeclampsia Pregnancy	Homo sapiens	recruitment_id: 7016148-M	Sex: Female	ethnicity: Asian	age_years: 26.30527036	pregnancy_condition: Preeclampsia	gestation_weeks: 39.14285714	blood_draw_at_gestation_week: 12.57142857
Subject 1020307-M, Preeclampsia Pregnancy	GSM2264368	PAXgene whole blood, Preeclampsia Pregnancy	Homo sapiens	recruitment_id: 1020307-M	Sex: Female	ethnicity: White	age_years: 35.03627652	pregnancy_condition: Preeclampsia	gestation_weeks: 40.71428571	blood_draw_at_gestation_week: 17
Subject 1039695-M, Normal Pregnancy	GSM2264369	PAXgene whole blood, Normal Pregnancy	Homo sapiens	recruitment_id: 1039695-M	Sex: Female	ethnicity: White	age_years: 31.50444901	pregnancy_condition: Normal	gestation_weeks: 38.57142857	blood_draw_at_gestation_week: 10
Subject 3092584-M, Normal Pregnancy	GSM2264370	PAXgene whole blood, Normal Pregnancy	Homo sapiens	recruitment_id: 3092584-M	Sex: Female	ethnicity: White	age_years: 28.45448323	pregnancy_condition: Normal	gestation_weeks: 40.85714286	blood_draw_at_gestation_week: 11.14285714
Subject 5035754-M, Preeclampsia Pregnancy	GSM2264371	PAXgene whole blood, Preeclampsia Pregnancy	Homo sapiens	recruitment_id: 5035754-M	Sex: Female	ethnicity: White	age_years: 32.43258042	pregnancy_condition: Preeclampsia	gestation_weeks: 36.28571429	blood_draw_at_gestation_week: 12.42857143
Subject 8023284-M, Normal Pregnancy	GSM2264372	PAXgene whole blood, Normal Pregnancy	Homo sapiens	recruitment_id: 8023284-M	Sex: Female	ethnicity: White	age_years: 23.39493498	pregnancy_condition: Normal	gestation_weeks: 38.42857143	blood_draw_at_gestation_week: 10.28571429
Subject 3070934-M, Normal Pregnancy	GSM2264373	PAXgene whole blood, Normal Pregnancy	Homo sapiens	recruitment_id: 3070934-M	Sex: Female	ethnicity: White	age_years: 27.84941821	pregnancy_condition: Normal	gestation_weeks: 39.85714286	blood_draw_at_gestation_week: 18
Subject 5005274-M, Preeclampsia Pregnancy	GSM2264374	PAXgene whole blood, Preeclampsia Pregnancy	Homo sapiens	recruitment_id: 5005274-M	Sex: Female	ethnicity: White	age_years: 24.46543463	pregnancy_condition: Preeclampsia	gestation_weeks: 40.57142857	blood_draw_at_gestation_week: 11.71428571
Subject 8021460-M, Normal Pregnancy	GSM2264375	PAXgene whole blood, Normal Pregnancy	Homo sapiens	recruitment_id: 8021460-M	Sex: Female	ethnicity: White	age_years: 25.15811088	pregnancy_condition: Normal	gestation_weeks: 37.71428571	blood_draw_at_gestation_week: 13.71428571
Subject 9009710-M, Preeclampsia Pregnancy	GSM2264376	PAXgene whole blood, Preeclampsia Pregnancy	Homo sapiens	recruitment_id: 9009710-M	Sex: Female	ethnicity: White	age_years: 28.28473648	pregnancy_condition: Preeclampsia	gestation_weeks: 36.85714286	blood_draw_at_gestation_week: 17.28571429
Subject 5031074-M, Normal Pregnancy	GSM2264377	PAXgene whole blood, Normal Pregnancy	Homo sapiens	recruitment_id: 5031074-M	Sex: Female	ethnicity: White	age_years: 30.80629706	pregnancy_condition: Normal	gestation_weeks: 37.57142857	blood_draw_at_gestation_week: 18.28571429
Subject 2052394-M, Preeclampsia Pregnancy	GSM2264378	PAXgene whole blood, Preeclampsia Pregnancy	Homo sapiens	recruitment_id: 2052394-M	Sex: Female	ethnicity: White	age_years: 33.99041752	pregnancy_condition: Preeclampsia	gestation_weeks: 38.71428571	blood_draw_at_gestation_week: 13.42857143
Subject 6051478-M, Normal Pregnancy	GSM2264379	PAXgene whole blood, Normal Pregnancy	Homo sapiens	recruitment_id: 6051478-M	Sex: Female	ethnicity: White	age_years: 26.56536619	pregnancy_condition: Normal	gestation_weeks: 38.28571429	blood_draw_at_gestation_week: 10.85714286
Subject 2069323-M, Normal Pregnancy	GSM2264380	PAXgene whole blood, Normal Pregnancy	Homo sapiens	recruitment_id: 2069323-M	Sex: Female	ethnicity: White	age_years: 31.22792608	pregnancy_condition: Normal	gestation_weeks: 38	blood_draw_at_gestation_week: 11.14285714
Subject 7061969-M, Normal Pregnancy	GSM2264381	PAXgene whole blood, Normal Pregnancy	Homo sapiens	recruitment_id: 7061969-M	Sex: Female	ethnicity: White	age_years: 27.43600274	pregnancy_condition: Normal	gestation_weeks: 39.14285714	blood_draw_at_gestation_week: 10.14285714
Subject 7013727-M, Preeclampsia Pregnancy	GSM2264382	PAXgene whole blood, Preeclampsia Pregnancy	Homo sapiens	recruitment_id: 7013727-M	Sex: Female	ethnicity: White	age_years: 23.62217659	pregnancy_condition: Preeclampsia	gestation_weeks: 41.28571429	blood_draw_at_gestation_week: 18.42857143
Subject 6082469-M, Preeclampsia Pregnancy	GSM2264383	PAXgene whole blood, Preeclampsia Pregnancy	Homo sapiens	recruitment_id: 6082469-M	Sex: Female	ethnicity: Other	age_years: 27.03627652	pregnancy_condition: Preeclampsia	gestation_weeks: 39.85714286	blood_draw_at_gestation_week: 10.42857143
Subject 5023045-M, Normal Pregnancy	GSM2264384	PAXgene whole blood, Normal Pregnancy	Homo sapiens	recruitment_id: 5023045-M	Sex: Female	ethnicity: Black or African American	age_years: 33.34702259	pregnancy_condition: Normal	gestation_weeks: 38.14285714	blood_draw_at_gestation_week: 14.14285714
Subject 7053108-M, Normal Pregnancy	GSM2264385	PAXgene whole blood, Normal Pregnancy	Homo sapiens	recruitment_id: 7053108-M	Sex: Female	ethnicity: Other	age_years: 32.75017112	pregnancy_condition: Normal	gestation_weeks: 39.42857143	blood_draw_at_gestation_week: 18.14285714
Subject 4083145-M, Normal Pregnancy	GSM2264386	PAXgene whole blood, Normal Pregnancy	Homo sapiens	recruitment_id: 4083145-M	Sex: Female	ethnicity: White	age_years: 33.15263518	pregnancy_condition: Normal	gestation_weeks: 39.85714286	blood_draw_at_gestation_week: 12.42857143
Subject 6095056-M, Normal Pregnancy	GSM2264387	PAXgene whole blood, Normal Pregnancy	Homo sapiens	recruitment_id: 6095056-M	Sex: Female	ethnicity: White	age_years: 29.73853525	pregnancy_condition: Normal	gestation_weeks: 40.57142857	blood_draw_at_gestation_week: 10.14285714
Subject 7027740-M, Preeclampsia Pregnancy	GSM2264388	PAXgene whole blood, Preeclampsia Pregnancy	Homo sapiens	recruitment_id: 7027740-M	Sex: Female	ethnicity: American Indian or Alaska	age_years: 29.25119781	pregnancy_condition: Preeclampsia	gestation_weeks: 30.85714286	blood_draw_at_gestation_week: 14.42857143
Subject 6072206-M, Normal Pregnancy	GSM2264389	PAXgene whole blood, Normal Pregnancy	Homo sapiens	recruitment_id: 6072206-M	Sex: Female	ethnicity: Asian	age_years: 32.91991786	pregnancy_condition: Normal	gestation_weeks: 42	blood_draw_at_gestation_week: 12.57142857
Subject 6009822-M, Normal Pregnancy	GSM2264390	PAXgene whole blood, Normal Pregnancy	Homo sapiens	recruitment_id: 6009822-M	Sex: Female	ethnicity: Other	age_years: 24.31211499	pregnancy_condition: Normal	gestation_weeks: 40.42857143	blood_draw_at_gestation_week: 17.42857143
Subject 3095818-M, Normal Pregnancy	GSM2264391	PAXgene whole blood, Normal Pregnancy	Homo sapiens	recruitment_id: 3095818-M	Sex: Female	ethnicity: White	age_years: 33.67830253	pregnancy_condition: Normal	gestation_weeks: 40.42857143	blood_draw_at_gestation_week: 14.14285714
Subject 3089596-M, Normal Pregnancy	GSM2264392	PAXgene whole blood, Normal Pregnancy	Homo sapiens	recruitment_id: 3089596-M	Sex: Female	ethnicity: White	age_years: 33.9247091	pregnancy_condition: Normal	gestation_weeks: 39.85714286	blood_draw_at_gestation_week: 17.28571429
Subject 7086373-M, Normal Pregnancy	GSM2264393	PAXgene whole blood, Normal Pregnancy	Homo sapiens	recruitment_id: 7086373-M	Sex: Female	ethnicity: White	age_years: 28.03011636	pregnancy_condition: Normal	gestation_weeks: 37.71428571	blood_draw_at_gestation_week: 15.28571429
Subject 1090275-M, Normal Pregnancy	GSM2264394	PAXgene whole blood, Normal Pregnancy	Homo sapiens	recruitment_id: 1090275-M	Sex: Female	ethnicity: White	age_years: 28.43531828	pregnancy_condition: Normal	gestation_weeks: 39	blood_draw_at_gestation_week: 12.14285714
Subject 4031608-M, Normal Pregnancy	GSM2264395	PAXgene whole blood, Normal Pregnancy	Homo sapiens	recruitment_id: 4031608-M	Sex: Female	ethnicity: Black or African American	age_years: 22.68856947	pregnancy_condition: Normal	gestation_weeks: 40.57142857	blood_draw_at_gestation_week: 18.28571429
Subject 5037279-M, Preeclampsia Pregnancy	GSM2264396	PAXgene whole blood, Preeclampsia Pregnancy	Homo sapiens	recruitment_id: 5037279-M	Sex: Female	ethnicity: Black or African American	age_years: 20.88980151	pregnancy_condition: Preeclampsia	gestation_weeks: 39.14285714	blood_draw_at_gestation_week: 18.14285714
Subject 2006605-M, Normal Pregnancy	GSM2264397	PAXgene whole blood, Normal Pregnancy	Homo sapiens	recruitment_id: 2006605-M	Sex: Female	ethnicity: White	age_years: 33.61533196	pregnancy_condition: Normal	gestation_weeks: 40.71428571	blood_draw_at_gestation_week: 13.14285714
Subject 3030282-M, Normal Pregnancy	GSM2264398	PAXgene whole blood, Normal Pregnancy	Homo sapiens	recruitment_id: 3030282-M	Sex: Female	ethnicity: White	age_years: 20.71184121	pregnancy_condition: Normal	gestation_weeks: 39.57142857	blood_draw_at_gestation_week: 13.57142857
Subject 2033556-M, Preeclampsia Pregnancy	GSM2264399	PAXgene whole blood, Preeclampsia Pregnancy	Homo sapiens	recruitment_id: 2033556-M	Sex: Female	ethnicity: Black or African American	age_years: 35.3100616	pregnancy_condition: Preeclampsia	gestation_weeks: 35.28571429	blood_draw_at_gestation_week: 16.28571429
Subject 7026812-M, Preeclampsia Pregnancy	GSM2264400	PAXgene whole blood, Preeclampsia Pregnancy	Homo sapiens	recruitment_id: 7026812-M	Sex: Female	ethnicity: White	age_years: 19.09377139	pregnancy_condition: Preeclampsia	gestation_weeks: 37.42857143	blood_draw_at_gestation_week: 13
Subject 9050155-M, Normal Pregnancy	GSM2264401	PAXgene whole blood, Normal Pregnancy	Homo sapiens	recruitment_id: 9050155-M	Sex: Female	ethnicity: White	age_years: 28.28747433	pregnancy_condition: Normal	gestation_weeks: 40.42857143	blood_draw_at_gestation_week: 18.85714286
Subject 6098802-M, Normal Pregnancy	GSM2264402	PAXgene whole blood, Normal Pregnancy	Homo sapiens	recruitment_id: 6098802-M	Sex: Female	ethnicity: Black or African American	age_years: 36.60232717	pregnancy_condition: Normal	gestation_weeks: 38	blood_draw_at_gestation_week: 17
Subject 3083249-M, Preeclampsia Pregnancy	GSM2264403	PAXgene whole blood, Preeclampsia Pregnancy	Homo sapiens	recruitment_id: 3083249-M	Sex: Female	ethnicity: Black or African American	age_years: 20	pregnancy_condition: Preeclampsia	gestation_weeks: 41.42857143	blood_draw_at_gestation_week: 12.28571429
Subject 7000235-M, Normal Pregnancy	GSM2264404	PAXgene whole blood, Normal Pregnancy	Homo sapiens	recruitment_id: 7000235-M	Sex: Female	ethnicity: Black or African American	age_years: 19.42505134	pregnancy_condition: Normal	gestation_weeks: 39.14285714	blood_draw_at_gestation_week: 13.28571429
Subject 6063221-M, Normal Pregnancy	GSM2264405	PAXgene whole blood, Normal Pregnancy	Homo sapiens	recruitment_id: 6063221-M	Sex: Female	ethnicity: Black or African American	age_years: 18.51882272	pregnancy_condition: Normal	gestation_weeks: 38.42857143	blood_draw_at_gestation_week: 12.71428571
Subject 3024271-M, Normal Pregnancy	GSM2264406	PAXgene whole blood, Normal Pregnancy	Homo sapiens	recruitment_id: 3024271-M	Sex: Female	ethnicity: White	age_years: 21.20465435	pregnancy_condition: Normal	gestation_weeks: 38	blood_draw_at_gestation_week: 12.71428571
Subject 9026397-M, Preeclampsia Pregnancy	GSM2264407	PAXgene whole blood, Preeclampsia Pregnancy	Homo sapiens	recruitment_id: 9026397-M	Sex: Female	ethnicity: Black or African American	age_years: 19.29637235	pregnancy_condition: Preeclampsia	gestation_weeks: 38.5714	blood_draw_at_gestation_week: 18.85714286
Subject 6030914-M, Normal Pregnancy	GSM2264408	PAXgene whole blood, Normal Pregnancy	Homo sapiens	recruitment_id: 6030914-M	Sex: Female	ethnicity: Black or African American	age_years: 22.15468857	pregnancy_condition: Normal	gestation_weeks: 40.28571429	blood_draw_at_gestation_week: 18.14285714
Subject 5087337-M, Normal Pregnancy	GSM2264409	PAXgene whole blood, Normal Pregnancy	Homo sapiens	recruitment_id: 5087337-M	Sex: Female	ethnicity: Black or African American	age_years: 19.55373032	pregnancy_condition: Normal	gestation_weeks: 40.57142857	blood_draw_at_gestation_week: 18.57142857
Subject 3050398-M, Preeclampsia Pregnancy	GSM2264410	PAXgene whole blood, Preeclampsia Pregnancy	Homo sapiens	recruitment_id: 3050398-M	Sex: Female	ethnicity: White	age_years: 26.83367557	pregnancy_condition: Preeclampsia	gestation_weeks: 37.28571429	blood_draw_at_gestation_week: 18.42857143
Subject 8057476-M, Normal Pregnancy	GSM2264411	PAXgene whole blood, Normal Pregnancy	Homo sapiens	recruitment_id: 8057476-M	Sex: Female	ethnicity: White	age_years: 19.52635181	pregnancy_condition: Normal	gestation_weeks: 39.42857143	blood_draw_at_gestation_week: 12.85714286
Subject 2010858-M, Normal Pregnancy	GSM2264412	PAXgene whole blood, Normal Pregnancy	Homo sapiens	recruitment_id: 2010858-M	Sex: Female	ethnicity: Black or African American	age_years: 25.05954826	pregnancy_condition: Normal	gestation_weeks: 38.57142857	blood_draw_at_gestation_week: 18.28571429
Subject 3040387-M, Normal Pregnancy	GSM2264413	PAXgene whole blood, Normal Pregnancy	Homo sapiens	recruitment_id: 3040387-M	Sex: Female	ethnicity: Black or African American	age_years: 34.21492129	pregnancy_condition: Normal	gestation_weeks: 39.14285714	blood_draw_at_gestation_week: 15.28571429
Subject 4026626-M, Normal Pregnancy	GSM2264414	PAXgene whole blood, Normal Pregnancy	Homo sapiens	recruitment_id: 4026626-M	Sex: Female	ethnicity: White	age_years: 20.66529774	pregnancy_condition: Normal	gestation_weeks: 40.28571429	blood_draw_at_gestation_week: 18.28571429
Subject 6023219-M, Preeclampsia Pregnancy	GSM2264415	PAXgene whole blood, Preeclampsia Pregnancy	Homo sapiens	recruitment_id: 6023219-M	Sex: Female	ethnicity: White	age_years: 22.27789186	pregnancy_condition: Preeclampsia	gestation_weeks: 40.28571429	blood_draw_at_gestation_week: 11.71428571
Subject 9034020-M, Normal Pregnancy	GSM2264416	PAXgene whole blood, Normal Pregnancy	Homo sapiens	recruitment_id: 9034020-M	Sex: Female	ethnicity: Black or African American	age_years: 20.22450377	pregnancy_condition: Normal	gestation_weeks: 39	blood_draw_at_gestation_week: 18.57142857
Subject 9008893-M, Normal Pregnancy	GSM2264417	PAXgene whole blood, Normal Pregnancy	Homo sapiens	recruitment_id: 9008893-M	Sex: Female	ethnicity: Black or African American	age_years: 24.41889117	pregnancy_condition: Normal	gestation_weeks: 38	blood_draw_at_gestation_week: 18.14285714
Subject 1075381-M, Normal Pregnancy	GSM2264418	PAXgene whole blood, Normal Pregnancy	Homo sapiens	recruitment_id: 1075381-M	Sex: Female	ethnicity: Black or African American	age_years: 20.87611225	pregnancy_condition: Normal	gestation_weeks: 39.85714286	blood_draw_at_gestation_week: 18.57142857
Subject 3035464-M, Preeclampsia Pregnancy	GSM2264419	PAXgene whole blood, Preeclampsia Pregnancy	Homo sapiens	recruitment_id: 3035464-M	Sex: Female	ethnicity: White	age_years: 32.88158795	pregnancy_condition: Preeclampsia	gestation_weeks: 37.85714286	blood_draw_at_gestation_week: 14.14285714
Subject 5061842-M, Preeclampsia Pregnancy	GSM2264420	PAXgene whole blood, Preeclampsia Pregnancy	Homo sapiens	recruitment_id: 5061842-M	Sex: Female	ethnicity: Black or African American	age_years: 22.47775496	pregnancy_condition: Preeclampsia	gestation_weeks: 41	blood_draw_at_gestation_week: 18.14285714
Subject 8046764-M, Preeclampsia Pregnancy	GSM2264421	PAXgene whole blood, Preeclampsia Pregnancy	Homo sapiens	recruitment_id: 8046764-M	Sex: Female	ethnicity: White	age_years: 21.96577687	pregnancy_condition: Preeclampsia	gestation_weeks: 26.42857143	blood_draw_at_gestation_week: 18.28571429
Subject 3017519-M, Normal Pregnancy	GSM2264422	PAXgene whole blood, Normal Pregnancy	Homo sapiens	recruitment_id: 3017519-M	Sex: Female	ethnicity: Black or African American	age_years: 24.47638604	pregnancy_condition: Normal	gestation_weeks: 38.71428571	blood_draw_at_gestation_week: 18.42857143
Subject 5019090-M, Normal Pregnancy	GSM2264423	PAXgene whole blood, Normal Pregnancy	Homo sapiens	recruitment_id: 5019090-M	Sex: Female	ethnicity: Black or African American	age_years: 29.5742642	pregnancy_condition: Normal	gestation_weeks: 39.28571429	blood_draw_at_gestation_week: 15.71428571
Subject 4043864-M, Normal Pregnancy	GSM2264424	PAXgene whole blood, Normal Pregnancy	Homo sapiens	recruitment_id: 4043864-M	Sex: Female	ethnicity: White	age_years: 32.84873374	pregnancy_condition: Normal	gestation_weeks: 37.42857143	blood_draw_at_gestation_week: 16.14285714
Subject 3012659-M, Preeclampsia Pregnancy	GSM2264425	PAXgene whole blood, Preeclampsia Pregnancy	Homo sapiens	recruitment_id: 3012659-M	Sex: Female	ethnicity: Black or African American	age_years: 20.54757016	pregnancy_condition: Preeclampsia	gestation_weeks: 40.71428571	blood_draw_at_gestation_week: 12.14285714
Subject 8050628-M, Normal Pregnancy	GSM2264426	PAXgene whole blood, Normal Pregnancy	Homo sapiens	recruitment_id: 8050628-M	Sex: Female	ethnicity: Black or African American	age_years: 20.81040383	pregnancy_condition: Normal	gestation_weeks: 40	blood_draw_at_gestation_week: 12.85714286
Subject 2076690-M, Normal Pregnancy	GSM2264427	PAXgene whole blood, Normal Pregnancy	Homo sapiens	recruitment_id: 2076690-M	Sex: Female	ethnicity: Black or African American	age_years: 27.52361396	pregnancy_condition: Normal	gestation_weeks: 40.57142857	blood_draw_at_gestation_week: 12.85714286
Subject 7073579-M, Normal Pregnancy	GSM2264428	PAXgene whole blood, Normal Pregnancy	Homo sapiens	recruitment_id: 7073579-M	Sex: Female	ethnicity: White	age_years: 28.33675565	pregnancy_condition: Normal	gestation_weeks: 40.42857143	blood_draw_at_gestation_week: 12
Subject 8097362-M, Normal Pregnancy	GSM2264429	PAXgene whole blood, Normal Pregnancy	Homo sapiens	recruitment_id: 8097362-M	Sex: Female	ethnicity: Black or African American	age_years: 29.41273101	pregnancy_condition: Normal	gestation_weeks: 37.71428571	blood_draw_at_gestation_week: 18.85714286
Subject 7041367-M, Normal Pregnancy	GSM2264430	PAXgene whole blood, Normal Pregnancy	Homo sapiens	recruitment_id: 7041367-M	Sex: Female	ethnicity: Black or African American	age_years: 27.93976728	pregnancy_condition: Normal	gestation_weeks: 39.42857143	blood_draw_at_gestation_week: 11
Subject 4018695-M, Normal Pregnancy	GSM2264431	PAXgene whole blood, Normal Pregnancy	Homo sapiens	recruitment_id: 4018695-M	Sex: Female	ethnicity: White	age_years: 38.75975359	pregnancy_condition: Normal	gestation_weeks: 39.57142857	blood_draw_at_gestation_week: 10.85714286
Subject 7029286-M, Normal Pregnancy	GSM2264432	PAXgene whole blood, Normal Pregnancy	Homo sapiens	recruitment_id: 7029286-M	Sex: Female	ethnicity: Black or African American	age_years: 20.63518138	pregnancy_condition: Normal	gestation_weeks: 39.28571429	blood_draw_at_gestation_week: 13.57142857
Subject 1086430-M, Preeclampsia Pregnancy	GSM2264433	PAXgene whole blood, Preeclampsia Pregnancy	Homo sapiens	recruitment_id: 1086430-M	Sex: Female	ethnicity: Black or African American	age_years: 22.17659138	pregnancy_condition: Preeclampsia	gestation_weeks: 39.14285714	blood_draw_at_gestation_week: 10.28571429
Subject 9027966-M, Preeclampsia Pregnancy	GSM2264434	PAXgene whole blood, Preeclampsia Pregnancy	Homo sapiens	recruitment_id: 9027966-M	Sex: Female	ethnicity: Black or African American	age_years: 18.43394935	pregnancy_condition: Preeclampsia	gestation_weeks: 37.85714286	blood_draw_at_gestation_week: 11.85714286
Subject 5027791-M, Normal Pregnancy	GSM2264435	PAXgene whole blood, Normal Pregnancy	Homo sapiens	recruitment_id: 5027791-M	Sex: Female	ethnicity: Black or African American	age_years: 21.87268994	pregnancy_condition: Normal	gestation_weeks: 37.71428571	blood_draw_at_gestation_week: 16.28571429
Subject 5014485-M, Normal Pregnancy	GSM2264436	PAXgene whole blood, Normal Pregnancy	Homo sapiens	recruitment_id: 5014485-M	Sex: Female	ethnicity: Black or African American	age_years: 22.37097878	pregnancy_condition: Normal	gestation_weeks: 39.85714286	blood_draw_at_gestation_week: 14
Subject 2012577-M, Normal Pregnancy	GSM2264437	PAXgene whole blood, Normal Pregnancy	Homo sapiens	recruitment_id: 2012577-M	Sex: Female	ethnicity: White	age_years: 30.42847365	pregnancy_condition: Normal	gestation_weeks: 40.28571429	blood_draw_at_gestation_week: 17.28571429
Subject 8007807-M, Normal Pregnancy	GSM2264438	PAXgene whole blood, Normal Pregnancy	Homo sapiens	recruitment_id: 8007807-M	Sex: Female	ethnicity: Black or African American	age_years: 29.30047912	pregnancy_condition: Normal	gestation_weeks: 37.57142857	blood_draw_at_gestation_week: 17.14285714
Subject 7066921-M, Preeclampsia Pregnancy	GSM2264439	PAXgene whole blood, Preeclampsia Pregnancy	Homo sapiens	recruitment_id: 7066921-M	Sex: Female	ethnicity: Black or African American	age_years: 20.06023272	pregnancy_condition: Preeclampsia	gestation_weeks: 39.57142857	blood_draw_at_gestation_week: 12.28571429
Subject 6037614-M, Normal Pregnancy	GSM2264440	PAXgene whole blood, Normal Pregnancy	Homo sapiens	recruitment_id: 6037614-M	Sex: Female	ethnicity: Black or African American	age_years: 19.68240931	pregnancy_condition: Normal	gestation_weeks: 38.28571429	blood_draw_at_gestation_week: 12.28571429
Subject 6053558-M, Normal Pregnancy	GSM2264441	PAXgene whole blood, Normal Pregnancy	Homo sapiens	recruitment_id: 6053558-M	Sex: Female	ethnicity: Black or African American	age_years: 30.71594798	pregnancy_condition: Normal	gestation_weeks: 39.57142857	blood_draw_at_gestation_week: 15.85714286
Subject 2032617-M, Normal Pregnancy	GSM2264442	PAXgene whole blood, Normal Pregnancy	Homo sapiens	recruitment_id: 2032617-M	Sex: Female	ethnicity: Black or African American	age_years: 25.01300479	pregnancy_condition: Normal	gestation_weeks: 39	blood_draw_at_gestation_week: 13.71428571
Subject 3049942-M, Normal Pregnancy	GSM2264443	PAXgene whole blood, Normal Pregnancy	Homo sapiens	recruitment_id: 3049942-M	Sex: Female	ethnicity: Black or African American	age_years: 23.77549624	pregnancy_condition: Normal	gestation_weeks: 39	blood_draw_at_gestation_week: 13.42857143
Subject 4041299-M, Normal Pregnancy	GSM2264444	PAXgene whole blood, Normal Pregnancy	Homo sapiens	recruitment_id: 4041299-M	Sex: Female	ethnicity: Black or African American	age_years: 29.76317591	pregnancy_condition: Normal	gestation_weeks: 38.57142857	blood_draw_at_gestation_week: 14.28571429
Subject 4084584-M, Preeclampsia Pregnancy	GSM2264445	PAXgene whole blood, Preeclampsia Pregnancy	Homo sapiens	recruitment_id: 4084584-M	Sex: Female	ethnicity: Black or African American	age_years: 21.50308008	pregnancy_condition: Preeclampsia	gestation_weeks: 41	blood_draw_at_gestation_week: 16.71428571
Subject 3066295-M, Normal Pregnancy	GSM2264446	PAXgene whole blood, Normal Pregnancy	Homo sapiens	recruitment_id: 3066295-M	Sex: Female	ethnicity: Black or African American	age_years: 20.862423	pregnancy_condition: Normal	gestation_weeks: 39	blood_draw_at_gestation_week: 12
Subject 8011100-M, Preeclampsia Pregnancy	GSM2264447	PAXgene whole blood, Preeclampsia Pregnancy	Homo sapiens	recruitment_id: 8011100-M	Sex: Female	ethnicity: Black or African American	age_years: 33.59342916	pregnancy_condition: Preeclampsia	gestation_weeks: 37	blood_draw_at_gestation_week: 12
Subject 4020549-M, Normal Pregnancy	GSM2264448	PAXgene whole blood, Normal Pregnancy	Homo sapiens	recruitment_id: 4020549-M	Sex: Female	ethnicity: Black or African American	age_years: 20.65434634	pregnancy_condition: Normal	gestation_weeks: 37.14285714	blood_draw_at_gestation_week: 14.14285714
Subject 1084308-M, Preeclampsia Pregnancy	GSM2264449	PAXgene whole blood, Preeclampsia Pregnancy	Homo sapiens	recruitment_id: 1084308-M	Sex: Female	ethnicity: Black or African American	age_years: 18.87474333	pregnancy_condition: Preeclampsia	gestation_weeks: 40	blood_draw_at_gestation_week: 10.28571429
Subject 9052839-M, Normal Pregnancy	GSM2264450	PAXgene whole blood, Normal Pregnancy	Homo sapiens	recruitment_id: 9052839-M	Sex: Female	ethnicity: Black or African American	age_years: 23.69062286	pregnancy_condition: Normal	gestation_weeks: 40.42857143	blood_draw_at_gestation_week: 15.85714286
Subject 5018713-M, Normal Pregnancy	GSM2264451	PAXgene whole blood, Normal Pregnancy	Homo sapiens	recruitment_id: 5018713-M	Sex: Female	ethnicity: Black or African American	age_years: 18.86926763	pregnancy_condition: Normal	gestation_weeks: 39.71428571	blood_draw_at_gestation_week: 10.28571429
Subject 6017807-M, Normal Pregnancy	GSM2264452	PAXgene whole blood, Normal Pregnancy	Homo sapiens	recruitment_id: 6017807-M	Sex: Female	ethnicity: Black or African American	age_years: 20.86516085	pregnancy_condition: Normal	gestation_weeks: 38	blood_draw_at_gestation_week: 15.28571429
Subject 7044864-M, Normal Pregnancy	GSM2264453	PAXgene whole blood, Normal Pregnancy	Homo sapiens	recruitment_id: 7044864-M	Sex: Female	ethnicity: Black or African American	age_years: 22.21765914	pregnancy_condition: Normal	gestation_weeks: 38.42857143	blood_draw_at_gestation_week: 10.14285714
Subject 4084871-M, Normal Pregnancy	GSM2264454	PAXgene whole blood, Normal Pregnancy	Homo sapiens	recruitment_id: 4084871-M	Sex: Female	ethnicity: Black or African American	age_years: 22.7816564	pregnancy_condition: Normal	gestation_weeks: 41.14285714	blood_draw_at_gestation_week: 12.71428571
Subject 7068972-M, Normal Pregnancy	GSM2264455	PAXgene whole blood, Normal Pregnancy	Homo sapiens	recruitment_id: 7068972-M	Sex: Female	ethnicity: Black or African American	age_years: 19.8110883	pregnancy_condition: Normal	gestation_weeks: 39.28571429	blood_draw_at_gestation_week: 12.42857143
Subject 4058470-M, Normal Pregnancy	GSM2264456	PAXgene whole blood, Normal Pregnancy	Homo sapiens	recruitment_id: 4058470-M	Sex: Female	ethnicity: Black or African American	age_years: 19.59479808	pregnancy_condition: Normal	gestation_weeks: 39.28571429	blood_draw_at_gestation_week: 17.85714286
Subject 5079413-M, Normal Pregnancy	GSM2264457	PAXgene whole blood, Normal Pregnancy	Homo sapiens	recruitment_id: 5079413-M	Sex: Female	ethnicity: Black or African American	age_years: 22.27241615	pregnancy_condition: Normal	gestation_weeks: 39.14285714	blood_draw_at_gestation_week: 12.71428571
Subject 6057555-M, Normal Pregnancy	GSM2264458	PAXgene whole blood, Normal Pregnancy	Homo sapiens	recruitment_id: 6057555-M	Sex: Female	ethnicity: Black or African American	age_years: 23.50444901	pregnancy_condition: Normal	gestation_weeks: 40.28571429	blood_draw_at_gestation_week: 18.14285714
Subject 4015811-M, Normal Pregnancy	GSM2264459	PAXgene whole blood, Normal Pregnancy	Homo sapiens	recruitment_id: 4015811-M	Sex: Female	ethnicity: Black or African American	age_years: 36.26830938	pregnancy_condition: Normal	gestation_weeks: 40	blood_draw_at_gestation_week: 18.57142857
Subject 6061774-M, Normal Pregnancy	GSM2264460	PAXgene whole blood, Normal Pregnancy	Homo sapiens	recruitment_id: 6061774-M	Sex: Female	ethnicity: Black or African American	age_years: 24.10130048	pregnancy_condition: Normal	gestation_weeks: 37.57142857	blood_draw_at_gestation_week: 13
Subject 6068170-M, Preeclampsia Pregnancy	GSM2264461	PAXgene whole blood, Preeclampsia Pregnancy	Homo sapiens	recruitment_id: 6068170-M	Sex: Female	ethnicity: White	age_years: 30.17111567	pregnancy_condition: Preeclampsia	gestation_weeks: 36.28571429	blood_draw_at_gestation_week: 12.28571429
Subject 3025567-M, Preeclampsia Pregnancy	GSM2264462	PAXgene whole blood, Preeclampsia Pregnancy	Homo sapiens	recruitment_id: 3025567-M	Sex: Female	ethnicity: Black or African American	age_years: 21.25667351	pregnancy_condition: Preeclampsia	gestation_weeks: 39.14285714	blood_draw_at_gestation_week: 13.71428571
Subject 6079515-M, Preeclampsia Pregnancy	GSM2264463	PAXgene whole blood, Preeclampsia Pregnancy	Homo sapiens	recruitment_id: 6079515-M	Sex: Female	ethnicity: Black or African American	age_years: 29.41546886	pregnancy_condition: Preeclampsia	gestation_weeks: 40.14285714	blood_draw_at_gestation_week: 15.85714286
Subject 1091914-M, Normal Pregnancy	GSM2264464	PAXgene whole blood, Normal Pregnancy	Homo sapiens	recruitment_id: 1091914-M	Sex: Female	ethnicity: White	age_years: 34.09445585	pregnancy_condition: Normal	gestation_weeks: 40	blood_draw_at_gestation_week: 13.42857143
Subject 9030732-M, Normal Pregnancy	GSM2264465	PAXgene whole blood, Normal Pregnancy	Homo sapiens	recruitment_id: 9030732-M	Sex: Female	ethnicity: Black or African American	age_years: 18.45311431	pregnancy_condition: Normal	gestation_weeks: 37.14285714	blood_draw_at_gestation_week: 10.71428571
Subject 6032198-M, Normal Pregnancy	GSM2264466	PAXgene whole blood, Normal Pregnancy	Homo sapiens	recruitment_id: 6032198-M	Sex: Female	ethnicity: Black or African American	age_years: 32.38877481	pregnancy_condition: Normal	gestation_weeks: 39.57142857	blood_draw_at_gestation_week: 11.42857143
Subject 7029676-M, Preeclampsia Pregnancy	GSM2264467	PAXgene whole blood, Preeclampsia Pregnancy	Homo sapiens	recruitment_id: 7029676-M	Sex: Female	ethnicity: White	age_years: 28.5065024	pregnancy_condition: Preeclampsia	gestation_weeks: 39.28571429	blood_draw_at_gestation_week: 12.14285714
Subject 7008408-M, Normal Pregnancy	GSM2264468	PAXgene whole blood, Normal Pregnancy	Homo sapiens	recruitment_id: 7008408-M	Sex: Female	ethnicity: Black or African American	age_years: 21.11978097	pregnancy_condition: Normal	gestation_weeks: 39.85714286	blood_draw_at_gestation_week: 11.71428571
Subject 4072444-M, Preeclampsia Pregnancy	GSM2264469	PAXgene whole blood, Preeclampsia Pregnancy	Homo sapiens	recruitment_id: 4072444-M	Sex: Female	ethnicity: Black or African American	age_years: 24.80766598	pregnancy_condition: Preeclampsia	gestation_weeks: 41	blood_draw_at_gestation_week: 13.42857143
Subject 6083937-M, Preeclampsia Pregnancy	GSM2264470	PAXgene whole blood, Preeclampsia Pregnancy	Homo sapiens	recruitment_id: 6083937-M	Sex: Female	ethnicity: Black or African American	age_years: 18.4257358	pregnancy_condition: Preeclampsia	gestation_weeks: 38.28571429	blood_draw_at_gestation_week: 17.71428571
Subject 2098737-M, Normal Pregnancy	GSM2264471	PAXgene whole blood, Normal Pregnancy	Homo sapiens	recruitment_id: 2098737-M	Sex: Female	ethnicity: White	age_years: 32.862423	pregnancy_condition: Normal	gestation_weeks: 39.57142857	blood_draw_at_gestation_week: 12.71428571
Subject 3079044-M, Normal Pregnancy	GSM2264472	PAXgene whole blood, Normal Pregnancy	Homo sapiens	recruitment_id: 3079044-M	Sex: Female	ethnicity: Black or African American	age_years: 24.38603696	pregnancy_condition: Normal	gestation_weeks: 37.71428571	blood_draw_at_gestation_week: 15.42857143
Subject 4043229-M, Normal Pregnancy	GSM2264473	PAXgene whole blood, Normal Pregnancy	Homo sapiens	recruitment_id: 4043229-M	Sex: Female	ethnicity: Black or African American	age_years: 26.5982204	pregnancy_condition: Normal	gestation_weeks: 38.28571429	blood_draw_at_gestation_week: 15.71428571
Subject 3025682-M, Preeclampsia Pregnancy	GSM2264474	PAXgene whole blood, Preeclampsia Pregnancy	Homo sapiens	recruitment_id: 3025682-M	Sex: Female	ethnicity: Black or African American	age_years: 26.18206708	pregnancy_condition: Preeclampsia	gestation_weeks: 31	blood_draw_at_gestation_week: 11
Subject 2002666-M, Preeclampsia Pregnancy	GSM2264475	PAXgene whole blood, Preeclampsia Pregnancy	Homo sapiens	recruitment_id: 2002666-M	Sex: Female	ethnicity: Black or African American	age_years: 25.72210815	pregnancy_condition: Preeclampsia	gestation_weeks: 38.71428571	blood_draw_at_gestation_week: 13.42857143
Subject 4078284-M, Preeclampsia Pregnancy	GSM2264476	PAXgene whole blood, Preeclampsia Pregnancy	Homo sapiens	recruitment_id: 4078284-M	Sex: Female	ethnicity: Black or African American	age_years: 26.77344285	pregnancy_condition: Preeclampsia	gestation_weeks: 37.57142857	blood_draw_at_gestation_week: 15.85714286
Subject 6074164-M, Preeclampsia Pregnancy	GSM2264477	PAXgene whole blood, Preeclampsia Pregnancy	Homo sapiens	recruitment_id: 6074164-M	Sex: Female	ethnicity: White	age_years: 31.99726215	pregnancy_condition: Preeclampsia	gestation_weeks: 29	blood_draw_at_gestation_week: 12.71428571
Subject 7045717-M, Normal Pregnancy	GSM2264478	PAXgene whole blood, Normal Pregnancy	Homo sapiens	recruitment_id: 7045717-M	Sex: Female	ethnicity: Black or African American	age_years: 28.05475702	pregnancy_condition: Normal	gestation_weeks: 38	blood_draw_at_gestation_week: 13
Subject 3018175-M, Normal Pregnancy	GSM2264479	PAXgene whole blood, Normal Pregnancy	Homo sapiens	recruitment_id: 3018175-M	Sex: Female	ethnicity: Black or African American	age_years: 26.65023956	pregnancy_condition: Normal	gestation_weeks: 39.28571429	blood_draw_at_gestation_week: 13
Subject 8084201-M, Normal Pregnancy	GSM2264480	PAXgene whole blood, Normal Pregnancy	Homo sapiens	recruitment_id: 8084201-M	Sex: Female	ethnicity: Black or African American	age_years: 20.12320329	pregnancy_condition: Normal	gestation_weeks: 39.71428571	blood_draw_at_gestation_week: 16.28571429
Subject 4012442-M, Normal Pregnancy	GSM2264481	PAXgene whole blood, Normal Pregnancy	Homo sapiens	recruitment_id: 4012442-M	Sex: Female	ethnicity: Black or African American	age_years: 23.03080082	pregnancy_condition: Normal	gestation_weeks: 40.28571429	blood_draw_at_gestation_week: 10.28571429
Subject 6074068-M, Preeclampsia Pregnancy	GSM2264482	PAXgene whole blood, Preeclampsia Pregnancy	Homo sapiens	recruitment_id: 6074068-M	Sex: Female	ethnicity: Other	age_years: 23.83025325	pregnancy_condition: Preeclampsia	gestation_weeks: 29.71428571	blood_draw_at_gestation_week: 16.14285714
Subject 7081029-M, Normal Pregnancy	GSM2264483	PAXgene whole blood, Normal Pregnancy	Homo sapiens	recruitment_id: 7081029-M	Sex: Female	ethnicity: Black or African American	age_years: 19.38672142	pregnancy_condition: Normal	gestation_weeks: 39.57142857	blood_draw_at_gestation_week: 16.42857143
Subject 5034421-M, Normal Pregnancy	GSM2264484	PAXgene whole blood, Normal Pregnancy	Homo sapiens	recruitment_id: 5034421-M	Sex: Female	ethnicity: Black or African American	age_years: 27.72895277	pregnancy_condition: Normal	gestation_weeks: 37.14285714	blood_draw_at_gestation_week: 12.42857143
Subject 3025195-M, Normal Pregnancy	GSM2264485	PAXgene whole blood, Normal Pregnancy	Homo sapiens	recruitment_id: 3025195-M	Sex: Female	ethnicity: White	age_years: 29.93018481	pregnancy_condition: Normal	gestation_weeks: 40.71428571	blood_draw_at_gestation_week: 11.85714286
Subject 6073211-M, Normal Pregnancy	GSM2264486	PAXgene whole blood, Normal Pregnancy	Homo sapiens	recruitment_id: 6073211-M	Sex: Female	ethnicity: Black or African American	age_years: 21.64544832	pregnancy_condition: Normal	gestation_weeks: 38.57142857	blood_draw_at_gestation_week: 18.85714286
Subject 7013951-M, Normal Pregnancy	GSM2264487	PAXgene whole blood, Normal Pregnancy	Homo sapiens	recruitment_id: 7013951-M	Sex: Female	ethnicity: Black or African American	age_years: 27.60301164	pregnancy_condition: Normal	gestation_weeks: 39.14285714	blood_draw_at_gestation_week: 17.14285714
Subject 2083037-M, Preeclampsia Pregnancy	GSM2264488	PAXgene whole blood, Preeclampsia Pregnancy	Homo sapiens	recruitment_id: 2083037-M	Sex: Female	ethnicity: White	age_years: 34.16837782	pregnancy_condition: Preeclampsia	gestation_weeks: 34.28571429	blood_draw_at_gestation_week: 12.42857143
Subject 9095285-M, Normal Pregnancy	GSM2264489	PAXgene whole blood, Normal Pregnancy	Homo sapiens	recruitment_id: 9095285-M	Sex: Female	ethnicity: Black or African American	age_years: 18.71868583	pregnancy_condition: Normal	gestation_weeks: 39.28571429	blood_draw_at_gestation_week: 11.71428571
Subject 3039734-M, Normal Pregnancy	GSM2264490	PAXgene whole blood, Normal Pregnancy	Homo sapiens	recruitment_id: 3039734-M	Sex: Female	ethnicity: White	age_years: 27.08008214	pregnancy_condition: Normal	gestation_weeks: 39.28571429	blood_draw_at_gestation_week: 12.14285714
Subject 2055393-M, Normal Pregnancy	GSM2264491	PAXgene whole blood, Normal Pregnancy	Homo sapiens	recruitment_id: 2055393-M	Sex: Female	ethnicity: Black or African American	age_years: 25.07323751	pregnancy_condition: Normal	gestation_weeks: 39	blood_draw_at_gestation_week: 12
Subject 3080235-M, Normal Pregnancy	GSM2264492	PAXgene whole blood, Normal Pregnancy	Homo sapiens	recruitment_id: 3080235-M	Sex: Female	ethnicity: White	age_years: 32.11772758	pregnancy_condition: Normal	gestation_weeks: 40.14285714	blood_draw_at_gestation_week: 12.57142857
Subject 1089419-M, Normal Pregnancy	GSM2264493	PAXgene whole blood, Normal Pregnancy	Homo sapiens	recruitment_id: 1089419-M	Sex: Female	ethnicity: Black or African American	age_years: 25.50034223	pregnancy_condition: Normal	gestation_weeks: 39.14285714	blood_draw_at_gestation_week: 12.85714286
Subject 3026263-M, Normal Pregnancy	GSM2264494	PAXgene whole blood, Normal Pregnancy	Homo sapiens	recruitment_id: 3026263-M	Sex: Female	ethnicity: Black or African American	age_years: 28.03559206	pregnancy_condition: Normal	gestation_weeks: 38.71428571	blood_draw_at_gestation_week: 15.42857143
Subject 1050601-M, Normal Pregnancy	GSM2264495	PAXgene whole blood, Normal Pregnancy	Homo sapiens	recruitment_id: 1050601-M	Sex: Female	ethnicity: Black or African American	age_years: 30.14099932	pregnancy_condition: Normal	gestation_weeks: 39	blood_draw_at_gestation_week: 15.28571429
Subject 8012930-M, Normal Pregnancy	GSM2264496	PAXgene whole blood, Normal Pregnancy	Homo sapiens	recruitment_id: 8012930-M	Sex: Female	ethnicity: Black or African American	age_years: 24.59411362	pregnancy_condition: Normal	gestation_weeks: 39.71428571	blood_draw_at_gestation_week: 11.28571429
Subject 2040546-M, Preeclampsia Pregnancy	GSM2264497	PAXgene whole blood, Preeclampsia Pregnancy	Homo sapiens	recruitment_id: 2040546-M	Sex: Female	ethnicity: Black or African American	age_years: 19.28268309	pregnancy_condition: Preeclampsia	gestation_weeks: 36.85714286	blood_draw_at_gestation_week: 16.42857143
Subject 3017557-M, Preeclampsia Pregnancy	GSM2264498	PAXgene whole blood, Preeclampsia Pregnancy	Homo sapiens	recruitment_id: 3017557-M	Sex: Female	ethnicity: Black or African American	age_years: 24.90622861	pregnancy_condition: Preeclampsia	gestation_weeks: 40	blood_draw_at_gestation_week: 11.71428571
Subject 3040056-M, Normal Pregnancy	GSM2264499	PAXgene whole blood, Normal Pregnancy	Homo sapiens	recruitment_id: 3040056-M	Sex: Female	ethnicity: Black or African American	age_years: 21.94113621	pregnancy_condition: Normal	gestation_weeks: 40.71428571	blood_draw_at_gestation_week: 16.71428571
Subject 7054702-M, Preeclampsia Pregnancy	GSM2264500	PAXgene whole blood, Preeclampsia Pregnancy	Homo sapiens	recruitment_id: 7054702-M	Sex: Female	ethnicity: Black or African American	age_years: 22.84188912	pregnancy_condition: Preeclampsia	gestation_weeks: 33.57142857	blood_draw_at_gestation_week: 12.57142857
Subject 3067074-M, Normal Pregnancy	GSM2264501	PAXgene whole blood, Normal Pregnancy	Homo sapiens	recruitment_id: 3067074-M	Sex: Female	ethnicity: White	age_years: 32.54483231	pregnancy_condition: Normal	gestation_weeks: 40.28571429	blood_draw_at_gestation_week: 12.57142857
Subject 5028464-M, Normal Pregnancy	GSM2264502	PAXgene whole blood, Normal Pregnancy	Homo sapiens	recruitment_id: 5028464-M	Sex: Female	ethnicity: Black or African American	age_years: 23.06913073	pregnancy_condition: Normal	gestation_weeks: 38	blood_draw_at_gestation_week: 14.28571429
