# Supplementary material for: Establishment and validation of a predictive model of preeclampsia based on transcriptional signatures of 43 genes in decidua basalis and peripheral blood
Source: BMC Bioinformatics. 2022 Dec 7;23:527. doi: 10.1186/s12859-022-05086-y (PMC9730617; doi:10.1186/s12859-022-05086-y)
Supplement: Supplementary file 8 — Additional file 8: Data 7. The 371 key genes [file 12859_2022_5086_MOESM8_ESM.xlsx]

## Sheet: all_genes
GENE_SYMBOL	GSM1177776	GSM1177777	GSM1177778	GSM1177779	GSM1177780	GSM1177781	GSM1177782	GSM1177783	GSM1177784	GSM1177785	GSM1177786	GSM1177787	GSM1177788	GSM1177789	GSM1177790	GSM1177791	GSM1177792	GSM1177793	GSM1177794	GSM1177795	GSM1177796	GSM1177797	GSM1177798	GSM1177799	GSM1177800	GSM1177801	GSM1177802	GSM1177803	GSM1177804	GSM1177805	GSM1177806	GSM1177807	GSM1177808	GSM1177809	GSM1177810	GSM1177811
ABCA10	3.98251	3.23088	2.22995	2.11422	2.81286	0.956236	2.53703	2.23803	3.42367	2.51662	2.17495	0.839221	0.931411	2.42978	3.26171	1.07162	0.913552	2.36681	1.6621	1.74278	3.50972	2.14291	2.84115	3.30009	3.92211	3.22921	3.907	2.00062	3.25321	2.42952	2.30134	2.07547	2.96785	2.83888	2.76514	1.25252
ABCA12	0.743147	0.665228	0.675396	1.06439	0.642475	0.64979	0.652225	1.5848	0.643293	0.639478	0.658541	0.677136	0.654382	0.652734	1.86802	0.663054	0.654641	0.646938	0.646383	0.66688	0.672314	0.848509	0.733664	0.649886	0.651911	0.643915	0.645729	0.650702	0.678806	0.648137	0.729954	0.689639	0.870903	1.35648	0.710458	0.717737
ABCA13	4.87094	7.54493	5.63989	6.10537	5.33548	4.60972	3.97382	7.5948	5.41781	5.73496	4.77362	5.94783	6.77701	7.6347	5.13293	6.49183	7.10146	4.93116	3.57299	3.44625	3.98355	0.718439	9.44254	7.36605	3.84009	7.03699	6.34106	9.19181	5.79984	5.16712	5.83102	3.98355	5.42394	6.0264	6.00442	3.68367
ABCA6	2.75202	2.54707	1.56108	1.81775	2.87436	2.91477	1.11776	1.54071	4.6229	1.97883	1.03434	2.01708	3.34898	2.81286	2.89333	2.21465	1.49578	1.58122	1.72876	0.993036	1.27839	1.84215	2.92947	4.2241	2.25911	2.05493	3.12092	2.06467	2.00815	2.75053	2.68032	2.83918	2.39457	2.02357	1.17074	1.38912
ABCA7	9.08625	9.30086	8.86761	9.38614	10.3363	11.2551	10.275	8.94116	10.2837	10.635	10.7758	10.2822	8.73888	10.2232	9.7044	9.54559	9.43091	10.1788	10.455	9.59775	10.0408	10.1316	9.22429	9.59031	10.5492	10.311	7.79647	10.4988	8.97293	10.9173	9.30931	9.01356	10.3935	8.86269	9.02328	9.03841
ABCB1	5.84207	5.67484	5.70786	5.75816	6.16681	5.88575	5.86388	5.45487	6.40645	5.42643	5.28527	6.21649	5.38364	6.22914	6.34602	5.54786	5.78605	6.20218	5.50274	5.88924	5.19981	5.58832	5.27145	6.04501	6.04649	5.61041	5.52491	5.29803	6.55636	5.71276	6.51154	5.81729	4.95229	5.7737	5.80535	5.70929
ABCC6	4.86769	5.37035	7.85169	5.54129	5.41546	6.57734	6.94803	6.60777	5.98358	5.58143	7.11232	6.20426	7.69827	6.79254	5.84141	7.28214	6.20526	6.33628	5.45415	6.88205	6.53922	9.01981	6.92454	5.17411	5.15674	5.26853	5.8342	6.26228	6.28212	6.1442	6.04419	5.08395	4.67525	7.08871	6.94198	7.5358
ABCD4	9.04478	8.97853	8.06698	8.40943	8.01576	7.97056	7.72555	7.83605	8.08017	8.47534	8.44986	8.20881	8.43096	8.20336	8.80509	8.1537	7.83228	8.17026	8.53486	7.77783	8.47243	7.70947	7.93746	8.44191	8.30634	8.56821	8.39783	8.02218	8.14022	7.83479	8.16138	8.82895	8.44832	8.14204	8.218	8.11015
ABCG1	7.33265	6.64661	8.1255	6.9365	7.52545	7.11314	7.44098	8.7031	8.01736	7.37873	7.53738	8.11893	7.62203	8.93323	6.73803	6.07723	7.14465	8.9615	8.70473	8.40943	8.0342	8.14258	7.76399	7.49838	8.63111	7.68956	7.49329	5.66648	7.70484	8.82443	5.9452	7.80207	7.3607	5.71434	8.02113	5.7088
ABCG8	0.702472	0.791369	0.844233	0.818993	0.872083	0.90206	0.934624	0.88836	0.854904	0.836881	0.869735	0.793449	0.890822	0.853442	0.864475	0.872226	0.878319	0.860961	0.961356	1.0502	1.28758	1.85251	1.02019	0.865945	0.861875	0.853919	0.913633	0.889599	0.943998	0.948294	0.983804	0.964815	0.89706	1.01715	0.969506	1.17627
ACP1	10.1558	10.8642	10.9234	10.1545	9.85886	9.72381	9.62939	10.4146	9.6496	9.58125	8.84375	10.1525	9.85846	9.93808	10.2746	10.7862	10.9776	9.95884	9.57155	10.6183	9.48582	9.0594	10.1618	9.7116	9.83013	9.80301	9.61121	10.4926	10.5022	8.99999	12.4746	9.51361	9.54813	11.1139	9.7172	10.7069
ACSL5	7.82237	7.901	7.09027	7.6077	7.80454	6.9399	8.24104	7.5358	8.01265	8.25531	8.24571	7.59526	7.45732	7.7727	7.90684	7.59034	7.25528	8.09623	8.3456	7.81176	8.33375	7.68373	7.36421	7.49638	7.91337	7.64839	7.67501	7.59662	7.83663	8.23188	7.48408	8.05208	8.38393	7.7727	7.82928	7.71168
ACTG1	13.2929	13.3901	13.3848	13.4985	13.6423	13.2709	13.6764	13.9072	14.0853	13.6922	13.3145	13.6832	13.2095	13.9385	13.6033	13.0622	13.201	14.0174	13.7783	13.8519	13.948	12.8697	14.2303	13.6922	14.052	14.0817	13.691	13.527	13.6423	14.0778	12.8647	13.735	13.2332	13.1458	13.7276	12.6904
ACTL6A	10.0253	9.60648	9.22484	9.58096	10.0183	8.85168	9.65749	9.70472	9.72425	9.8703	9.40599	9.71274	9.51124	9.72039	10.1239	9.69587	9.55334	9.83382	9.56371	9.61267	9.79671	9.35765	9.79064	9.70813	9.83598	9.76134	9.74588	9.6267	9.68203	9.52434	9.65426	9.81447	9.49211	9.75554	9.32008	9.58774
ADAM10	7.93174	8.51929	8.37717	7.93398	8.01265	9.01439	8.27767	8.33952	8.42653	7.11893	7.19091	8.06749	7.59747	8.61724	8.04457	7.47256	8.82624	8.02921	7.84907	7.29302	7.70898	6.81708	8.3456	8.34129	8.28261	8.34543	8.21825	7.75964	7.57479	8.52495	7.99126	7.61983	8.44122	7.33048	7.99452	6.64401
ADAM17	11.0626	10.5142	10.0218	11.1009	10.6531	12.1017	10.5071	10.0976	10.3989	10.5839	10.8738	11.4657	11.6605	10.679	10.8021	10.1093	11.3169	10.5334	10.4474	10.284	10.8615	10.2296	9.98467	10.6751	10.1672	10.457	10.3063	11.4627	9.42979	10.5123	10.2358	11.2095	10.9745	9.80373	10.3718	10.0688
ADK	9.25141	8.9129	8.53512	8.59682	9.2949	8.10163	8.59884	8.03101	8.15554	8.81961	8.54157	8.3574	9.29393	8.1286	9.39417	8.04966	8.38656	8.17936	9.20592	8.14575	8.26973	7.71147	8.22062	8.75454	8.44512	8.32397	8.94497	8.45176	7.97494	8.87171	8.44832	8.77716	8.41746	8.59058	8.03516	8.30281
ADSL	9.38865	9.10591	8.30447	9.29224	9.72553	8.57408	9.22678	9.04679	8.77479	9.68927	9.41418	9.38388	9.00812	9.3175	9.86382	8.93583	8.88532	9.30507	9.21099	8.87779	9.26471	8.49479	8.90229	9.07798	9.20351	8.93562	9.17249	9.0251	9.14125	8.99454	8.69767	9.63106	9.04248	9.08126	8.57703	8.77664
AGL	8.43421	8.07701	7.54946	7.47488	7.83828	6.61235	6.90646	7.66132	7.61015	6.99721	5.65649	6.93485	6.20845	7.9225	8.15344	7.48602	8.04897	7.11314	6.79337	6.81521	6.80534	5.31423	8.04321	8.37645	7.86157	8.02113	7.95395	8.21698	7.86634	7.28878	7.7658	7.40774	7.56868	7.48004	6.96158	6.29953
AGPAT3	10.281	10.976	10.8701	10.3664	10.4452	9.77781	10.7887	10.8143	10.6043	10.2956	10.4529	10.7942	10.8348	10.642	10.3353	11.3654	10.7087	10.9259	10.6457	11.143	11.3498	10.9036	10.642	10.4771	9.97223	10.6457	10.7655	10.5669	10.9531	10.7838	11.8446	10.455	10.5622	11.8612	10.9525	11.002
AGPAT4	2.00936	1.19662	1.15334	3.03378	2.54816	3.39339	2.6277	2.92987	1.99013	1.9345	1.76776	2.88341	1.03179	2.76479	1.97264	3.32101	3.19196	2.16328	2.06042	2.89557	3.53789	0.937059	2.54131	1.68579	2.36297	2.21169	3.02003	3.2893	1.66043	3.29457	4.00447	3.20561	2.01355	1.88294	1.98398	0.946692
AGPAT5	8.45561	8.19728	7.76218	8.3986	8.07779	6.13805	7.39751	7.85323	7.87269	7.80563	6.66542	7.52759	7.20136	7.90943	8.23643	7.81944	8.44832	7.83936	7.73461	7.84023	7.7243	6.99477	7.94122	8.51057	8.34697	8.27799	8.40989	7.41914	8.14231	7.96697	8.42299	8.16138	8.05945	8.52701	7.5637	7.56925
AK7	1.53266	3.06108	2.36823	2.01871	0.93835	3.1955	1.0996	2.65427	1.53348	1.15946	0.963179	1.76044	2.59666	2.10189	1.81541	3.44496	4.08223	1.97111	1.85673	2.63032	1.4626	1.22008	2.04844	1.27994	0.860094	1.20195	1.4969	3.176	1.85123	2.93939	5.32252	1.83709	0.90029	2.78624	0.854904	2.5764
ALAS1	4.76451	5.53826	5.25879	5.0624	5.95345	5.76877	6.43435	6.32998	6.54343	5.8885	5.96064	6.35353	5.22485	6.89495	5.67087	4.90392	5.06891	6.06403	6.29406	5.734	6.08635	5.19981	6.60085	5.65019	5.81092	5.8071	5.91565	5.66143	5.68268	6.54321	5.08114	5.73588	5.35724	5.10788	5.18444	4.84744
ALDOA	12.5504	13.023	13.3111	13.4293	13.7918	13.9883	13.7166	13.8316	13.8379	13.8362	13.9727	13.7699	13.6922	14.094	13.4031	12.9513	13.3589	14.0417	13.9745	14.0319	13.8379	13.6218	14.0739	12.9646	13.7082	13.5614	13.4817	13.6485	13.0638	13.9866	12.7127	13.8619	13.3616	13.4402	13.5001	12.944
AMPD3	8.94484	9.61211	9.29524	9.68268	9.22291	9.7639	9.32668	9.68586	9.32355	8.76701	8.62011	9.06583	9.17029	9.94659	9.0322	8.8043	9.22865	9.14291	9.58617	8.87524	8.39503	8.10579	10.27	9.61966	9.51205	9.57378	9.64822	9.60295	8.81733	9.27355	9.44227	8.71076	9.09283	9.03807	9.26642	8.30667
ANAPC2	4.78225	4.9331	4.84909	4.54572	6.00442	5.27195	6.024	5.64742	5.81569	6.41674	6.14729	5.79902	5.78791	6.199	5.82098	4.96289	4.80339	6.26143	5.59582	5.78319	5.54471	5.72803	5.30602	4.71597	5.60129	4.94233	5.16443	5.23164	5.19012	5.54761	5.01534	6.0212	5.03165	5.03834	5.00359	5.24349
AP1G1	6.68577	6.99815	7.25112	6.298	6.99331	7.26781	7.22838	7.06297	7.54999	6.75086	6.64798	6.98653	6.25531	7.31079	6.55563	6.78839	7.15811	7.218	7.15459	7.0375	6.58803	6.11282	7.13709	7.03506	7.32605	7.37101	7.048	6.97589	7.01677	7.34254	6.25366	7.02168	7.25256	6.48906	7.28681	6.56564
AP1M1	8.94347	9.10567	9.4076	9.38388	9.98689	9.83013	9.78572	9.9954	9.96037	10.1128	10.1726	10.0054	9.56478	10.0549	9.51205	9.18554	8.90782	10.0769	10.0404	9.91269	9.97426	9.33968	9.83706	9.36482	9.95884	9.83356	9.52886	9.52597	9.47469	10.1538	8.83682	9.87107	9.39075	9.53966	9.7603	9.18035
AP1S1	1.24575	1.24956	0.755766	1.98	2.73287	2.85825	1.01467	3.40281	2.58303	2.77309	3.17492	2.5764	0.713319	1.56294	4.4848	1.96746	1.97042	1.68383	1.46142	0.730612	3.04423	0.89995	2.02492	2.06258	2.02412	2.90162	1.82764	4.42657	1.52856	1.84978	5.15579	3.08196	2.87467	0.655866	0.840689	0.667428
AP3S1	11.571	11.5573	11.1081	11.4264	11.3668	11.2164	10.9109	11.0605	11.0428	10.7352	10.2048	11.0582	10.9244	11.2376	11.5624	10.9745	11.6462	10.6545	10.9189	10.5405	10.8432	10.0618	11.8641	11.4828	11.1925	11.4632	11.5531	11.6612	10.8003	11.2525	10.8845	11.1314	11.6966	10.6102	10.7177	10.1921
APC	4.34087	4.30054	4.27889	3.38892	4.73325	4.65213	4.71527	5.06891	5.23737	3.68367	1.9831	4.53183	3.6945	5.18753	4.91584	3.86586	4.62717	4.4239	4.20768	3.47021	2.87587	2.89026	4.5359	4.56444	5.05887	4.88791	4.63102	3.61891	4.21149	5.50206	3.8853	3.85149	3.68174	3.44324	3.90513	1.79085
APC2	6.73616	7.41229	10.4856	8.02921	7.49217	8.45475	9.18035	9.47591	8.87865	8.0312	9.63892	8.50679	9.58617	8.38602	7.38531	9.82597	8.16234	8.77967	7.52781	9.02651	8.09588	10.9709	8.6622	6.87244	7.68625	7.94653	7.61878	8.52897	9.50867	7.57567	8.23356	6.18888	6.59561	9.86816	9.57132	10.3836
APRT	13.3344	12.7394	11.6518	12.709	13.034	12.2402	12.4318	12.3258	12.2962	13.4925	13.5243	13.0734	13.0545	12.8041	13.2929	12.3736	11.4474	12.9249	12.9796	12.5954	13.3403	12.6175	12.2585	12.6236	12.856	12.4346	12.5382	12.3755	12.4659	12.3822	12.1131	13.6201	12.5307	12.6509	12.4417	12.6081
AQP5	7.28472	7.55844	9.61702	8.23108	7.43697	8.39414	8.66501	8.49663	8.84597	7.993	9.27625	8.34467	8.88773	8.12596	7.29647	8.79164	7.77157	8.43037	7.71846	8.47069	8.00637	9.99091	8.30634	7.38608	7.78857	7.64525	7.83081	8.5225	8.87833	8.07264	7.85605	6.58803	7.48845	8.77821	9.11338	9.33479
ARPC4	7.18602	7.86373	7.63449	8.16184	8.72186	8.8755	8.87252	8.33674	8.30447	7.92109	8.31399	8.47124	8.12784	8.70074	8.23137	7.65589	8.53929	8.39899	8.44298	8.24548	8.05895	7.72797	8.28703	7.70331	8.08271	7.86849	7.98847	8.27419	7.50711	8.71431	7.7727	8.37622	8.0691	7.27872	7.49015	7.42471
ATF4	14.0681	13.7805	13.2306	13.8486	13.7969	13.6561	13.4402	13.3326	13.4627	13.8532	13.2471	13.5997	13.9494	13.931	14.4178	13.4668	14.4924	13.48	13.4321	13.2698	13.6135	12.8809	13.2152	13.68	13.278	13.4627	13.4213	13.232	13.7262	13.3956	14.3618	14.0377	13.6849	13.6408	13.1008	13.5217
ATG4B	9.93133	9.92593	9.19487	9.66137	9.05153	9.01764	8.84146	9.03006	9.04335	9.55162	9.45798	9.46541	9.66012	9.44686	9.56938	9.25519	9.20735	9.42488	9.71537	9.21728	9.51299	9.34079	9.19644	9.54673	9.41991	9.75996	9.55756	9.22653	9.32325	8.99393	9.2976	9.72619	9.75108	9.27384	9.53863	9.03302
ATG4D	5.54363	5.84717	5.39643	5.1633	4.98506	6.8577	4.90633	5.15623	5.18536	5.34167	5.498	5.05728	5.16737	5.46101	5.49499	5.17033	6.18919	4.91446	5.55998	4.79686	4.3515	3.3879	3.10095	4.73865	4.32189	4.93085	4.52069	4.7765	4.3799	4.4919	5.00433	4.35235	4.87654	4.71399	4.74598	4.34479
ATG9A	8.6014	9.39269	9.78687	8.91962	9.0839	10.2402	9.84615	10.2607	9.64596	9.33383	9.58264	9.6659	9.7852	9.67971	9.28358	10.5089	10.3075	9.52848	9.15912	10.3331	9.4946	10.4834	9.51575	9.06776	8.96472	9.0307	8.83223	9.84876	9.41076	9.19011	10.6687	9.02258	8.55396	10.3517	9.39389	10.1011
ATP1A3	8.14204	7.6099	7.62254	7.83663	8.90229	8.31634	8.77994	8.73227	8.94892	8.84518	8.93033	8.56821	7.67148	8.82105	8.63636	8.0736	7.47209	8.5548	8.5537	8.1105	8.88383	8.12088	8.11715	7.82189	8.02715	7.83403	8.03924	7.60911	8.03924	8.57703	7.68712	8.41237	7.6008	7.82795	7.85605	7.62056
ATP1B2	5.08061	6.76242	7.81306	7.26078	5.39848	6.41674	6.36219	6.70525	5.98464	6.01579	6.13675	7.3091	7.7139	6.00134	4.64001	7.26881	6.84684	6.49927	6.23259	7.12593	6.50496	7.6624	6.45174	5.70416	5.59654	5.43549	5.40728	7.38479	7.26347	6.10562	8.77206	4.77278	5.68103	7.9153	6.96436	7.45605
ATP1B3	12.274	11.9623	11.2009	12.1047	11.827	10.8977	11.4033	11.3979	11.8202	11.3399	10.9075	11.6808	12.0392	11.8202	12.2992	11.7479	11.3518	11.8364	12.0967	11.6647	12.6881	11.3399	11.7339	11.9824	11.5185	11.717	12.2523	11.2869	11.8474	11.984	11.7076	12.0721	12.3029	12.3812	11.7227	11.4158
ATP2B3	1.61215	0.786124	0.777432	1.5762	1.73303	0.72566	0.712998	3.75963	1.55219	2.6366	2.86234	2.28053	0.968519	1.8184	2.77309	1.99195	1.72038	0.695695	2.31449	2.28863	0.721602	1.03929	1.76246	1.36815	2.60517	1.04746	1.7076	1.97495	2.05391	1.94542	1.19225	1.47141	0.732481	0.657965	1.10211	2.63959
B2M	11.585	10.6715	9.68927	10.6746	9.82284	9.90566	8.94646	9.27437	8.74771	10.3368	10.283	9.44386	10.7999	8.42241	9.26428	10.5395	10.5256	10.2743	11.0251	10.3401	10.9207	10.6834	10.1162	11.1469	10.274	10.694	10.4276	10.0367	9.70008	10.9652	10.8374	11.2943	11.9381	9.56501	10.9376	10.2686
B3GALT4	11.5917	11.6732	10.7083	11.5504	11.4331	12.1758	11.2714	11.0368	10.9366	11.4015	11.8089	11.6525	11.808	11.534	11.4247	11.2513	11.3433	11.4932	11.3693	11.1606	11.8143	11.516	11.3198	11.2789	11.2033	11.2426	11.18	11.2904	10.9749	11.717	10.9504	11.8569	11.796	11.1255	11.1025	11.0763
BCAT2	8.94983	8.76701	8.46379	8.68499	9.05721	8.66526	8.91146	8.76871	9.15211	9.92115	9.93324	9.5562	9.63046	8.98209	9.31092	8.63082	8.15318	9.27573	9.20009	9.12387	9.38239	9.13019	8.44455	8.60237	8.98613	8.7628	8.56643	8.53674	8.71914	8.73003	8.46012	9.42104	8.80866	9.32355	8.95841	9.19151
BCL10	9.87298	10.1011	9.83013	10.078	9.43536	9.27043	8.9745	9.68519	8.63951	9.47793	8.9799	9.23881	9.84356	8.96429	8.51297	9.55756	10.4931	9.96546	10.3624	9.7895	9.92229	9.22767	9.99015	10.2615	10.261	10.1984	10.2437	9.37702	9.32546	10.4795	9.87907	10.2267	10.108	9.26402	10.2793	9.18576
BCL2L11	4.17536	5.26661	4.81631	4.86957	4.43427	2.52818	5.08738	5.56721	4.62521	4.77988	4.57165	5.0653	4.19874	4.79201	3.42642	4.08511	5.4005	5.20259	5.75134	5.27064	4.84628	4.09571	5.44398	4.35463	4.82572	5.06377	4.15032	4.62609	4.73166	5.33263	4.86263	4.27057	4.51731	3.42833	5.59991	3.0633
BECN1	10.6751	10.9427	11.041	10.9099	10.1666	10.8058	10.3415	10.4843	10.7297	10.0869	9.92002	10.4681	10.6434	10.9001	10.6863	10.6564	10.9809	10.3202	10.1851	9.95291	10.6048	9.81747	10.5721	11.0353	10.513	10.8583	10.634	10.3931	10.5935	10.4449	10.7905	10.3543	10.7852	10.8501	10.7364	10.4533
BID	10.1389	10.9339	10.2675	10.6502	10.9328	10.2989	11.5421	10.7957	10.7404	10.1518	10.6108	10.7291	10.3385	11.0582	10.6074	10.0751	10.6886	10.7852	11.1636	10.6223	11.0342	10.3951	10.8678	10.5038	10.8765	10.6108	10.7846	10.321	10.3956	11.5517	10.3223	10.4135	11.142	9.83637	10.6465	9.72195
BTRC	5.09725	5.34288	5.76395	5.21354	5.26804	5.60613	5.97446	5.83809	5.43414	5.76599	6.30749	5.92049	6.1365	5.73777	5.20237	6.03148	5.68236	5.81402	5.49621	5.78036	5.378	7.13257	5.64297	4.53976	5.20106	4.94044	4.90766	5.59991	5.65019	5.37102	5.45256	5.19493	4.70823	5.73378	5.91761	6.02044
CACNA1G	2.2181	2.30573	2.46487	2.98177	2.44933	3.17225	2.39291	2.57508	2.54336	2.72412	2.41877	2.62855	3.8085	3.0538	2.36297	0.781326	2.8776	0.787848	2.19553	0.821868	2.52929	3.77636	3.3742	5.10542	2.55177	2.336	2.76147	2.81891	1.76829	2.51136	2.41916	1.93901	2.51038	2.87505	2.45181	2.86347
CACNA2D1	0.701644	0.639095	0.626468	0.701715	0.690645	0.69338	0.706978	0.691934	0.682588	1.72562	0.672568	0.635948	0.689939	0.683873	0.705876	0.67709	0.692539	0.689149	0.705129	0.730244	0.765344	0.75204	0.72539	0.694438	0.683444	0.678275	0.714588	0.849465	0.761124	0.711108	0.820394	0.790749	0.665312	0.834593	0.787245	2.1834
CALML4	8.87524	8.72166	10.3669	9.04335	9.20948	9.219	9.7336	9.31092	9.2187	8.59657	9.44078	9.27412	10.6606	9.46449	9.51071	9.22865	9.27314	9.65492	8.74369	8.6331	9.39023	10.958	9.61013	8.81376	8.7257	8.98181	8.97163	8.91169	9.33863	8.98671	8.86378	8.61748	9.06978	9.5175	9.29675	9.81894
CALR	11.1996	10.9328	10.7234	11.2898	11.2454	11.1212	11.1871	11.3018	11.197	11.709	11.6687	11.6813	11.8964	11.3028	11.5404	11.1589	10.655	11.5311	11.1912	11.3643	11.4247	11.3091	10.7173	10.5683	10.5357	10.4626	10.7103	10.5112	10.9837	10.7799	11.0061	11.522	10.973	11.1489	10.9585	11.2112
CAMK2D	7.14488	6.137	5.90524	6.95742	6.19083	4.46715	4.99431	5.57735	5.17061	6.90798	5.4321	5.92778	5.4237	4.8174	5.6476	6.49576	7.02353	6.68401	6.82828	6.36994	6.54458	5.42029	5.64667	6.46071	6.64444	5.958	6.63894	5.94865	6.21877	6.45079	6.44183	7.46376	6.72072	6.36061	6.24949	6.77407
CASP3	11.9161	11.5917	10.8443	11.3198	11.6951	10.5291	11.0549	11.1352	10.8053	10.86	9.90627	10.7972	10.6771	11.3984	11.984	11.0605	11.7757	11.039	10.8432	10.6811	10.812	10.0321	11.4682	11.6695	11.6973	11.5252	11.5599	11.2003	11.2634	11.5266	11.6438	11.3838	11.6248	10.9972	10.6967	10.5361
CASP4	14.3787	14.5511	14.0028	14.4341	14.6417	14.9258	14.7272	14.3142	14.4178	13.9917	14.1616	14.5438	14.0174	14.7434	14.5931	13.8805	14.7434	14.4651	14.8723	14.1479	14.3715	13.6958	14.3169	14.8147	14.6894	14.3806	14.7577	14.3928	14.2364	15.4904	13.9191	14.455	15.1901	13.7098	14.341	13.2238
CASP6	9.05178	8.93689	8.93434	9.17249	9.29429	8.17366	8.68656	9.05225	8.50736	9.56767	9.16363	8.7956	9.16543	8.59118	9.01886	9.07736	9.0439	9.19267	9.27947	9.09755	9.41577	9.42168	8.73907	9.1873	9.29556	9.22484	9.19454	9.04362	9.05122	8.83389	8.91735	9.86066	9.12684	9.30901	8.91085	9.42418
CASP9	9.68268	10.0949	10.0857	9.83929	10.0171	10.7047	10.3543	10.3695	10.517	9.8664	10.2932	10.0923	10.0518	10.2963	10.0317	9.69065	10.1246	10.1412	10.3749	10.2052	10.2567	10.0156	10.3637	9.89522	10.1791	10.1349	9.98588	9.66629	9.96749	10.6985	10.3406	10.0397	10.2576	9.33706	10.353	9.43812
CAV2	3.24419	4.53435	6.27529	3.91951	5.8051	5.1715	6.00056	6.23011	4.69951	3.76013	5.23714	5.86504	6.81177	6.04553	5.01567	5.37695	5.29921	6.35636	5.66747	5.83529	4.88527	7.71688	5.70317	3.41166	4.8226	6.10951	4.58868	4.88989	6.38732	4.02259	5.45323	3.23944	2.84331	5.27279	5.17411	6.45337
CBS	4.44009	4.78051	4.75737	2.65001	5.16155	7.08831	5.82193	5.48141	5.79876	3.80197	5.52803	4.12035	3.86843	5.49472	3.80428	4.97872	5.00336	3.79902	6.44233	5.04154	4.36996	5.28583	5.07658	4.8074	5.51307	5.39698	4.95748	5.64893	3.23686	6.25446	3.17123	3.95224	4.88385	0.81912	5.46255	4.25362
CCNB1	6.46813	6.67098	5.75894	6.51272	6.20484	5.23689	6.06079	6.62703	6.03873	6.77292	6.93031	6.69068	7.07383	6.86523	6.48783	6.51939	7.43555	6.21768	6.29829	6.1564	6.20935	5.11405	7.69273	6.57959	5.99227	6.72681	7.26298	8.362	6.70805	5.92074	7.87867	6.19473	6.65682	6.3186	6.22873	5.81973
CCR5	10.2161	9.74093	9.119	9.79632	9.66041	9.66432	9.04626	8.86955	9.69728	8.8956	9.80979	10.0826	9.75451	10.0397	10.149	9.72289	8.86112	9.4401	9.91711	8.97636	9.63494	9.32032	9.43874	10.2901	9.59871	9.48251	9.74155	8.76461	9.58427	9.63198	10.3313	10.4894	10.1482	10.1804	9.13326	9.86609
CD164	10.7466	10.9525	10.7026	10.9669	11.132	10.2556	10.6269	10.9218	10.9776	9.86914	8.60022	10.311	9.48196	10.9253	11.2757	10.455	11.0685	10.5093	10.3436	10.3049	10.2849	8.92823	11.1513	11.3792	11.2064	10.9051	11.3012	10.8067	11.0153	11.0025	10.7962	10.2695	10.4452	10.6898	10.2274	9.41002
CD2AP	6.41243	6.34506	5.28843	5.44751	5.39528	3.8011	4.21044	4.15537	5.43549	4.82659	3.94477	4.46968	4.48268	5.7546	6.4012	5.25965	4.95251	4.71108	5.05162	4.32164	4.32482	2.32659	4.35409	6.06005	5.56386	5.46318	5.77506	4.8763	5.64713	5.67624	6.03221	5.20688	5.89604	5.34498	4.46774	4.18018
CDC25C	2.53703	3.16488	3.04304	2.0869	2.67992	3.65218	3.36959	3.9534	3.19308	3.07876	3.85294	3.41326	3.60515	4.13863	3.25745	2.96012	3.81815	3.16746	3.15026	2.17031	1.18414	1.46674	4.86741	3.2593	2.22557	2.51777	3.28185	5.49207	2.90614	3.08726	3.35265	2.79625	3.52	2.52026	2.10619	2.68103
CDIPT	8.0899	8.87584	9.63198	8.69393	9.30468	10.3495	10.1283	9.97507	9.02303	8.78707	9.28965	9.48615	8.79494	9.85344	8.78707	9.82199	9.79318	9.41577	9.27889	10.4305	9.42138	9.79023	9.41076	8.5293	9.10374	8.59707	8.8126	9.4463	9.68892	9.67511	10.4179	8.69617	8.23643	9.33573	9.33019	9.69769
CER1	0.91779	0.925955	0.940539	0.874799	0.907148	0.964815	1.01081	0.950784	0.900247	0.905643	0.925403	0.846748	0.928345	0.969447	0.879033	0.962611	0.938666	0.887434	0.940153	1.06702	1.18143	1.44534	0.939168	2.36787	0.830201	0.816498	0.856299	0.910084	0.909083	0.942371	0.91796	0.812496	0.861606	0.854409	0.817754	2.4391
CHDH	3.59112	3.67344	2.70258	3.36189	3.0549	2.55799	2.98472	4.07027	2.96089	2.99486	2.98409	3.04542	3.71102	3.90298	3.41878	3.31578	1.69904	3.60613	3.68649	3.1261	0.941609	3.88268	5.18244	2.47532	3.16457	3.04572	2.01245	3.39582	2.4391	3.28508	2.33158	3.02808	3.08343	3.22921	2.79279	2.24787
CHEK1	4.59232	4.75198	3.38953	3.90627	4.25615	3.21024	3.70665	4.14009	3.5982	3.58735	4.47497	4.67054	3.14716	4.71664	4.65771	3.7345	4.66656	3.84545	4.20618	4.69621	3.51342	0.834849	5.36925	4.35821	3.38138	4.12814	5.09973	4.91472	4.67328	3.73617	3.82136	3.94728	4.71664	4.44221	3.29556	3.66849
COX15	7.45266	7.08357	6.96998	7.3607	7.50537	7.89858	7.12357	6.8198	7.32475	7.47389	7.32777	7.55954	7.62877	7.70128	7.60235	6.82445	6.81177	7.34914	7.58641	6.66252	6.96554	6.36244	6.88477	6.78479	7.08329	6.90955	6.80534	7.16085	6.41955	7.3544	6.00511	7.34516	7.3906	6.68344	6.71491	6.298
COX4I1	8.12618	7.54099	7.14667	8.19208	8.29409	8.21165	7.76944	7.52692	7.89574	8.59058	8.75042	8.44455	8.06721	7.85072	8.09645	7.6825	7.21641	8.12136	8.29644	7.89527	8.03803	7.46265	7.6347	7.77023	7.94057	7.78807	7.59526	7.80498	7.3671	7.90527	7.21282	8.44609	8.01991	7.40429	7.72865	7.46665
CPT1A	5.27497	5.33821	6.28443	5.57163	5.57276	4.74665	4.94284	5.20237	4.49493	5.74002	5.73163	5.30136	6.41692	4.46414	4.47627	6.07769	5.73139	5.35916	5.18882	6.27224	5.62592	7.31079	5.19414	5.20309	5.43094	5.63989	5.28357	5.85717	5.28447	5.90368	5.94285	6.48323	5.8991	6.56031	6.26162	6.91952
CPT1B	8.10501	8.32713	7.65229	7.61544	8.61301	9.43472	8.51838	8.13807	8.98313	9.20703	10.1618	8.31562	7.5569	8.31956	8.62675	7.89378	8.21534	8.50574	9.24797	8.87327	8.39528	7.34789	7.79614	8.19871	8.86322	8.51213	7.74239	8.61455	8.53905	9.3615	8.32876	9.16996	8.54932	7.13829	8.75121	8.37166
CRK	7.551	7.55893	7.40973	6.88682	7.69446	8.7956	8.50632	8.12934	8.01826	7.17398	7.57115	7.78949	6.44707	8.0975	7.71615	7.13421	8.33674	7.63755	7.75675	7.47338	7.73157	7.27679	7.7124	7.48099	8.02093	7.61413	7.58032	7.67624	7.53788	7.95898	7.25807	7.44334	7.73979	6.5358	7.9267	6.84667
CS	4.89099	4.57338	4.68198	4.75293	5.23777	4.62739	5.63341	5.32877	5.47373	5.29352	5.12432	4.93224	4.5412	5.78292	5.47937	4.50837	4.65267	5.08141	5.05576	4.84092	5.08295	4.29	5.66624	4.9638	5.2244	4.78572	4.89254	4.69108	4.51052	5.63636	4.80295	4.95197	4.78102	4.50837	4.08544	3.83607
CSNK1A1	9.02804	8.39551	8.21012	8.34854	8.67167	10.0522	9.37627	9.13884	9.21426	8.02668	7.9484	8.90641	7.58218	9.17746	9.47946	7.80886	9.18265	8.36385	8.64558	8.17439	8.83797	7.28604	8.85168	8.79715	8.85299	8.44435	8.49149	8.35292	8.32631	9.4365	8.96105	8.17334	8.62675	7.80256	8.31499	7.04449
CSNK2A1	5.13675	5.35968	5.42986	5.38819	5.49349	4.59232	5.13264	5.64821	5.06319	5.96233	5.34706	5.19997	5.44035	4.96225	4.6629	5.378	5.62592	6.11959	5.75867	5.46021	5.11452	5.65681	5.70262	5.43697	5.64347	5.79775	5.58686	5.13034	5.08609	4.91747	5.72777	5.76565	5.72432	5.75816	5.56231	5.43549
CSNK2B	10.9634	11.4806	11.5587	11.322	11.9599	10.9545	11.9169	11.7859	11.6884	11.9087	11.8137	11.5375	11.9323	11.6625	11.8137	11.4386	11.21	11.9793	11.717	12.2388	11.8855	11.821	11.7399	10.9911	11.5016	11.2282	11.4015	11.476	11.5062	11.7048	11.6216	11.6596	11.2757	11.8391	11.3803	11.6498
CST2	5.31423	5.23216	6.67411	4.86235	5.63341	6.65542	7.19168	6.42644	6.05333	5.79555	6.46198	6.57148	7.54078	6.19176	5.87393	7.66867	6.91667	6.352	5.47184	7.14329	6.64466	8.96716	7.2951	5.53797	5.86794	6.29406	6.22481	7.2951	7.33575	5.81316	7.10228	5.60046	5.68162	7.48975	7.1978	8.41412
CST5	9.22886	10.3761	10.4632	10.1699	10.7182	9.62448	10.8744	10.6682	10.5414	10.442	10.1054	11.1051	12.0488	10.4652	10.3385	10.4174	9.85931	11.2369	10.4245	11.4657	11.177	10.671	10.3363	9.70082	9.91336	10.1206	10.0609	10.7723	10.381	10.8501	9.95983	10.7723	10.2089	11.7158	10.3214	11.0146
CTBP2	7.38553	7.84381	7.79846	7.9072	8.63863	8.92292	8.76781	8.52644	8.37426	7.78021	7.7847	8.31931	7.50101	8.28232	7.58001	7.70898	8.28467	8.42775	8.72491	8.18486	8.26607	7.39789	8.29462	8.02173	8.17706	7.96697	8.159	8.05465	7.64285	8.60998	7.81334	8.06025	8.04535	7.35306	8.06427	6.82912
CTH	5.3799	5.84474	5.51402	5.17342	4.8948	4.64833	5.82542	5.78562	5.37373	4.31683	4.07545	4.96846	5.92074	5.93583	5.21179	5.4544	6.43291	5.45745	4.95587	6.67126	4.38513	4.7378	3.87733	5.10267	5.71812	5.5394	5.18209	5.61773	5.85318	4.98152	7.3769	4.79552	5.82154	4.79686	4.8948	5.99169
CTNNA2	0.725927	1.57543	0.893046	2.18778	1.87378	3.41594	0.646489	1.72876	0.638695	0.641211	0.632086	0.859421	0.641805	1.33335	1.5077	0.963274	1.57349	1.4906	2.18472	0.656707	0.672696	0.842499	1.60254	2.03326	2.39525	1.57543	1.19695	0.634514	1.80208	0.649528	2.32721	1.24746	1.96333	0.731291	1.99603	0.730946
CTNNA3	2.02321	2.40867	3.96374	2.96618	2.91678	2.62622	3.73713	2.58075	4.84404	3.06972	3.57793	3.12183	2.78414	2.22122	1.89685	2.61702	2.56816	3.40944	3.25479	2.76071	2.13383	3.03017	2.83859	2.0869	2.05167	2.44052	2.83436	2.5008	1.22679	3.55866	2.73019	2.24413	3.90663	3.12674	5.33909	2.40436
CTNNB1	6.21288	6.35251	8.96082	6.45313	7.49191	8.27288	8.16602	8.1255	7.08911	6.95429	8.0903	7.63216	9.48135	8.58421	7.87058	6.59691	6.9726	8.31851	7.32637	6.43359	6.85219	9.61605	7.97081	6.24298	6.63749	6.68007	6.58097	7.04429	7.49387	6.80665	7.21395	6.21118	5.67605	7.12749	7.20637	8.10556
CUL4A	9.19217	9.60163	9.50768	9.20592	8.42653	8.4395	8.58101	9.18358	8.96053	7.92161	6.97608	8.53324	8.29176	9.01098	8.99183	9.20139	9.24134	8.6014	8.64147	9.24134	8.40989	7.55589	9.04626	9.59565	9.17543	9.09728	8.96621	8.82657	9.4245	8.36888	11.271	8.0621	8.65866	9.75451	8.29328	9.26789
CUL4B	8.28034	8.27544	8.37645	8.41294	8.45176	8.78245	8.34586	8.24659	8.38781	7.69291	7.1528	8.1902	7.59953	8.58451	8.32818	7.92323	9.08078	8.13324	8.09243	7.83253	7.48271	7.08105	8.03295	8.41205	8.53652	8.31189	8.44886	8.32148	7.7604	8.60111	8.36385	8.03861	8.4767	7.84023	8.05088	7.61438
CYFIP1	8.5491	8.98788	8.81135	8.77551	9.55963	8.03399	8.98647	8.95931	9.52667	9.31606	8.76346	9.35628	9.49275	9.17905	9.19782	8.58979	8.13084	9.47555	9.26021	8.77797	9.77714	8.11508	9.26499	9.16173	8.6855	9.18386	9.41162	8.68109	8.75743	9.38005	8.19241	9.17573	9.16119	9.9954	8.89086	8.77586
CYP3A4	0.996864	1.01675	1.10178	1.1607	0.956332	1.07524	1.02449	0.962409	0.981854	1.08145	0.980756	1.21063	0.992184	1.22838	1.00127	0.962916	2.75404	0.945856	1.0208	1.05767	1.02355	1.05824	0.927236	0.883616	0.88444	0.873779	0.870777	1.4495	0.967718	5.84822	1.03388	0.868911	5.79608	0.934934	0.863888	0.893589
DCC	1.11094	0.806623	0.859244	1.40354	0.848206	0.945111	0.926275	0.888842	3.9322	0.840739	0.928058	0.857913	0.924082	0.894558	0.881216	0.913253	0.882653	0.849399	0.874202	0.884251	0.969083	2.60782	0.882954	2.12266	0.871353	0.833664	0.826504	0.866605	0.816498	0.896267	1.00599	0.870028	0.945057	0.953096	1.03523	1.00168
DCK	8.04535	8.69452	8.47915	8.27419	6.97018	6.63473	7.0876	7.57351	7.71792	6.69985	5.13963	7.21228	6.9921	7.89655	8.28613	7.51422	9.28827	7.07987	7.20306	7.28706	6.73803	5.05541	5.09273	8.57047	7.98964	8.1116	7.9854	7.86826	8.08619	7.20401	9.58997	6.71286	6.99964	8.12883	6.94943	7.11176
DDX19A	5.90574	6.04674	5.78148	6.02911	5.69686	5.15269	5.72871	5.36019	5.88952	5.95116	6.08756	5.48486	6.01579	5.84695	5.68922	5.67532	5.39576	5.85202	5.90419	5.83628	5.76012	5.794	5.57803	6.2198	5.89219	5.72071	5.92973	5.35289	5.53891	5.62973	5.10463	6.24116	6.52355	5.98802	5.69904	5.68885
DDX19B	7.7685	7.42281	6.97385	7.22713	7.54899	6.85408	6.57171	7.11077	7.3816	7.92279	7.80428	7.38961	7.40081	7.52373	7.70382	7.22384	6.60699	7.4606	7.07659	7.16972	7.38818	6.89032	7.13848	7.39459	7.35032	7.51348	7.3408	7.14416	7.28604	7.36476	7.08871	8.10746	7.69418	7.8177	7.44889	7.1052
DEGS1	8.7238	9.30538	9.02568	8.78661	9.41612	8.86699	9.79064	10.1815	10.1956	8.50632	8.48137	9.18643	8.62966	9.73772	9.46449	8.69235	9.44386	9.3688	9.51238	9.44423	8.81679	8.21643	10.3829	9.68729	9.73772	9.53503	9.72348	9.40135	9.48646	10.3951	9.38551	8.86451	9.18128	8.5633	9.29429	8.04217
DGKA	8.85881	8.28632	8.44327	8.14808	9.55129	8.4062	9.17573	9.27573	9.37029	10.4376	10.3107	9.05428	8.57754	9.19121	9.33245	8.83472	7.87821	9.48908	9.60938	9.35204	9.54465	9.33731	8.86171	8.56084	9.46266	8.89644	8.78366	8.49742	9.09855	8.96003	8.31803	9.7183	8.14359	8.70228	8.96208	9.2949
DGKB	1.03859	0.987912	1.00361	0.910823	1.10961	1.77208	2.58303	1.31383	1.26253	1.09459	1.26358	0.99818	1.62345	1.05912	1.12864	1.35671	1.24499	1.07744	0.922106	1.94509	1.26699	1.6552	1.01286	1.09266	1.0795	1.01146	0.951853	2.07948	1.09036	1.70788	1.62885	1.04085	1.46292	1.36847	1.08601	1.72941
DGKH	1.53084	0.988744	1.05098	0.958233	0.919143	3.59615	0.969182	0.924783	1.61256	1.29301	0.948242	0.884645	0.953281	0.913969	0.969599	0.92116	3.05257	0.907458	0.957168	3.2194	0.982307	1.05344	1.55665	1.46926	1.24251	0.84035	0.839377	3.23966	0.938089	0.987827	0.986423	1.64861	0.934624	0.897897	0.832501	0.852374
DGUOK	9.92401	10.2076	9.83326	10.1692	10.0179	9.59803	9.75186	9.80654	9.82477	10.3517	10.2686	9.96074	10.3214	9.71458	10.1185	9.70154	9.74588	10.1525	10.0353	9.95942	9.76324	9.74187	9.80265	9.97767	10.1501	10.267	10.0751	9.71494	9.99051	9.95495	9.82477	10.275	10.2332	10.3029	9.99015	10.0538
DLD	9.90919	9.92818	9.49781	9.99091	9.7044	9.44789	9.47084	9.52368	9.57257	9.23678	8.34929	9.24932	9.53464	9.77358	10.2567	9.52792	9.94276	9.35724	9.32008	9.0737	9.30301	8.38781	9.86106	10.1041	9.65637	9.87467	10.1501	9.80109	9.6257	9.48646	9.85931	9.63386	9.98545	9.78241	9.48878	9.17414
DLGAP1	0.841444	1.15012	0.740455	0.669013	0.699578	0.716881	0.730172	0.71588	0.721968	0.709052	0.739006	2.34202	0.711471	0.693591	0.672776	0.739453	0.722803	0.694363	0.681238	0.728149	0.71813	0.862678	0.763605	0.664336	1.55084	0.888618	0.671789	0.727045	0.664336	0.709527	0.717181	0.662068	0.729239	3.11824	0.703957	0.68512
DLST	2.73832	3.34728	3.16652	3.26695	3.69715	4.25457	3.42488	3.55814	4.74036	3.96279	3.80133	3.71221	2.17408	4.23605	4.38338	2.85786	3.1614	4.34828	3.90513	3.49336	3.49449	2.96898	3.65171	3.48609	3.97507	4.03674	2.85979	2.90242	3.55157	3.68678	3.50108	3.68882	2.73453	3.68789	2.97293	3.69608
DNAJC10	9.01866	8.72076	8.2446	8.55258	8.65314	7.28122	7.90154	8.31851	8.5974	7.96179	6.24608	7.91998	7.82627	8.69393	9.21757	8.14931	8.81434	7.91936	7.70355	7.56786	7.76455	6.44004	7.97377	9.20703	8.76129	8.80618	8.82497	7.81197	8.36861	8.65061	8.58871	8.15783	8.41551	8.55098	7.65589	7.24019
DNM2	9.65426	9.83208	9.58617	9.45064	9.99671	11.1288	10.1774	9.96546	9.95412	9.88317	10.3135	10.0803	9.90787	10.3736	9.79023	9.65394	9.59618	10.0496	10.2271	9.87807	9.87866	9.39306	9.90149	9.49805	9.87536	9.58333	9.83598	9.94735	9.40055	10.1482	9.33507	10.0652	9.69529	9.0737	9.76822	9.1305
DVL1	6.39771	6.07567	6.34477	6.10924	6.70906	6.49903	7.11915	6.89686	6.73326	6.86427	7.02069	6.89974	6.09734	6.76646	6.90302	6.61102	6.28876	6.55952	6.41482	6.67342	6.60042	7.26244	6.39512	6.06133	5.89386	6.24774	6.41582	6.137	6.4251	6.25729	6.02297	6.63544	5.9629	6.53207	6.42276	6.72732
EDEM3	10.737	10.4698	10.1337	10.1575	10.3855	10.0614	9.96037	10.4902	10.417	9.20791	8.20215	9.95291	8.8506	10.673	11.0788	9.74859	11.0433	9.78987	9.68482	9.53767	9.61739	8.52028	10.6536	10.9356	10.8312	10.5477	10.462	10.1657	9.95795	10.496	10.36	9.79345	10.2322	9.74828	9.60648	8.61195
EGFR	0.86948	0.88931	0.910188	0.833223	0.89995	1.00078	0.987868	0.916171	0.912913	0.884084	0.946814	0.880711	0.954962	0.935681	0.924648	0.967259	0.930513	0.914926	0.971283	1.40909	1.2619	2.13337	1.07319	0.926089	0.909738	0.898455	1.59537	0.96224	0.957051	1.02404	1.26939	0.992642	0.952013	1.08714	1.05292	1.41534
EIF2S1	8.24402	8.26398	7.52094	7.99588	8.38541	7.61905	8.04751	7.99806	7.97837	8.0435	7.46588	8.13235	7.3577	8.24909	8.80814	7.81409	8.15225	7.81744	7.75538	7.65612	7.97494	6.85658	7.93174	8.25656	8.09978	7.95625	8.2627	8.03879	8.27401	7.90508	8.97734	7.76825	7.96356	7.89948	7.35603	7.4513
EIF4E	6.07988	5.99627	5.59419	5.90123	6.00194	5.03331	5.48322	5.41307	5.60883	4.74723	3.49595	4.76402	4.2806	5.86526	6.60507	5.72295	6.34444	4.74973	4.79925	3.94014	4.98735	3.64568	5.62387	6.36697	5.63938	5.99381	6.10686	5.32252	5.5707	4.91364	6.10205	5.0653	5.70185	5.39549	4.87517	4.67844
EIF4G2	12.423	12.4695	12.5851	12.7229	13.236	12.4916	13.0841	13.2394	13.2722	12.4757	11.3073	12.8066	12.0165	13.4031	13.0477	12.2513	13.045	13.0352	12.8831	12.8763	12.7695	11.6385	13.2944	12.9595	13.1162	13.0052	12.9717	12.027	12.6743	13.48	12.7357	12.6186	12.3936	12.4152	12.407	11.6837
ENO1	10.7124	10.8042	10.5203	11.4676	12.1221	12.0497	11.7644	11.5149	11.7158	12.089	11.8841	11.9185	11.3943	12.0039	11.7043	10.7114	10.8501	11.7616	11.8647	11.4491	12.2281	11.0056	11.6344	11.1194	11.3607	11.2551	11.2882	11.628	10.801	11.6844	10.6292	12.1253	11.4596	11.18	11.0494	10.6319
ENTPD6	2.81246	2.72522	2.76263	4.29741	3.00013	4.28259	3.28115	3.13499	2.61123	3.18361	3.02913	3.05747	1.12772	2.92367	2.83575	3.15619	2.85168	2.1354	2.91384	2.9858	3.7904	4.42488	3.33328	3.14871	2.6036	3.18304	3.46516	2.49172	2.9542	2.93871	3.18752	3.07759	2.90242	3.46636	2.97754	3.17012
ERBB2	1.86643	2.19295	2.44379	1.73757	1.77084	3.73617	3.53226	1.98683	1.80817	1.67262	3.42078	2.77601	2.61702	2.82864	1.72317	3.08051	2.22683	0.769604	1.39388	0.818431	0.754317	3.56118	2.66448	1.48258	2.06852	2.40476	3.20109	2.55321	2.3339	2.6752	2.82367	2.73535	2.95947	0.794269	1.90352	2.41016
ERCC3	8.15471	7.75885	7.55369	8.2297	8.60284	8.16724	8.15669	8.06827	8.33595	8.56908	8.34295	8.15041	7.67373	8.37231	8.48746	7.80517	7.84853	8.19399	8.40834	8.22225	8.25992	7.15911	7.84318	8.05121	8.30339	8.09375	7.9858	7.78619	8.08114	8.2508	7.75323	8.71191	7.79966	7.65094	7.61837	7.83586
ERCC4	3.41878	3.12533	1.15791	1.99082	1.46429	2.68917	1.10578	1.9157	1.67262	1.7923	2.19112	2.08574	2.70073	2.57154	2.4914	2.64072	1.08847	2.11324	2.76415	2.544	2.39588	3.35675	2.06649	2.62527	2.55881	1.95212	2.70786	2.39357	1.88467	2.77197	3.04146	2.97221	3.07511	2.71229	2.28356	2.58866
ERCC8	4.73166	4.41996	4.44825	4.03947	4.88333	3.91267	4.46123	4.62853	5.69469	4.35381	3.62057	4.15796	4.44567	4.18571	5.8403	3.78459	4.44068	4.21545	4.10842	3.48576	2.99765	1.27085	3.49419	4.88091	4.62385	4.38202	4.80507	4.36235	4.25215	4.81113	4.65915	4.25524	4.47497	3.907	3.17357	2.79732
FBXO4	4.7208	3.70692	1.12468	3.92661	4.22878	2.29098	3.23182	3.48372	3.73103	3.8954	3.32672	3.56894	3.28636	3.98545	5.56614	3.40216	3.68087	3.66513	3.70608	2.6927	1.15667	1.04197	2.45616	4.01738	3.98443	3.15026	3.48056	3.22509	3.73713	4.06386	3.5256	3.96614	3.41788	2.48361	2.84086	3.35531
FBXW11	9.02858	8.98261	9.13133	8.8662	8.75065	9.22945	8.70191	8.56795	8.75121	8.47124	8.44755	8.7252	8.82869	8.87803	8.74233	8.86322	9.01356	8.79243	8.70074	8.7257	8.90992	8.92401	9.01027	8.74708	8.7326	9.14381	8.78424	8.46629	8.45264	9.1848	9.47591	8.87298	8.99999	8.92076	8.86845	9.17143
FER	4.79201	3.9965	4.13699	3.36265	4.5598	1.05896	4.21372	3.68814	4.36078	4.55263	3.85468	4.2564	4.37293	4.37928	4.40627	3.97433	3.86099	4.03674	3.76684	4.07722	4.19528	1.53306	4.04272	4.37494	4.59924	4.29239	3.99047	4.0509	4.42969	4.73902	4.08203	4.55892	4.22932	3.89	4.17	3.78041
FLAD1	6.32791	6.24506	5.80765	6.16896	6.55791	5.88681	6.50314	5.95116	6.30912	6.91873	7.15642	6.6883	5.99148	6.67168	6.66278	5.78578	5.67353	6.75647	6.76131	6.52847	6.54176	6.13237	6.17489	6.18538	6.19684	6.00911	6.14475	5.75556	6.03822	6.55298	5.59879	6.99022	6.19267	6.36219	6.0844	6.30947
FNBP1L	3.91696	3.61656	4.23287	3.27162	2.49327	0.779738	0.807916	0.778083	0.750606	3.29384	1.87096	1.69593	3.29089	0.760626	0.776747	3.40739	5.38745	2.50758	2.9542	0.882073	3.05556	5.11881	3.39025	3.09991	3.46636	2.96489	3.13009	2.64734	0.855472	1.06917	5.49281	3.85853	4.07096	3.51736	2.51296	4.02729
FOSL1	2.63216	1.84939	2.78726	3.60678	3.15439	4.1587	3.51095	3.51736	4.15668	3.11303	3.15371	3.51059	3.45719	2.91613	3.01225	3.05257	2.94823	2.96688	3.23966	3.07511	2.29629	1.0311	1.79337	2.44494	3.43356	3.2349	2.29424	3.26629	2.92608	3.8461	2.58421	2.95762	2.66902	3.01362	2.99177	3.44625
FXR2	4.38394	4.20709	4.64569	4.49025	5.47234	5.9704	5.80372	5.64586	5.64116	5.48623	5.88268	5.84717	4.45514	5.844	5.5881	4.43052	5.12032	5.46419	5.69382	5.15623	5.58084	4.6307	4.9635	4.54599	5.16443	4.9818	4.76716	4.93501	5.16491	6.05478	4.61613	5.29891	4.78305	4.64715	4.97633	4.53411
FYN	11.7859	11.3155	11.2473	11.4491	11.6045	10.59	11.1139	11.4632	11.347	11.8517	11.9283	11.5258	11.5906	11.5043	11.5992	11.5624	10.6404	12.0375	11.9646	11.8547	11.8786	11.419	11.0017	11.4305	11.7241	11.5266	11.4638	10.8673	11.8467	11.3426	11.6565	12.448	11.1386	11.6556	11.4846	11.8517
FZR1	7.56786	9.28992	9.48703	8.62851	8.34467	9.96379	9.86492	9.61327	8.3307	8.15297	8.90811	8.93936	9.45135	8.86699	8.02351	10.0706	10.2578	9.10038	8.35187	10.4673	8.74674	9.97426	8.5594	8.10624	7.87762	8.10501	8.13205	9.49275	9.4605	8.38369	10.7352	7.52149	7.93351	9.52406	9.00214	10.2318
GABARAPL2	10.6606	12.0151	12.6378	12.0654	11.2621	11.2485	11.628	12.1829	11.6484	10.8813	10.3505	11.5855	12.1614	11.8227	11.5062	12.3552	12.4011	11.5315	11.1648	12.1742	10.4079	11.1894	11.7737	11.9874	11.3056	11.6738	11.3703	12.5307	12.2109	10.9138	13.4872	9.87362	10.9911	12.947	11.2022	12.8598
GAMT	8.10556	7.58569	8.33674	7.51532	7.78052	7.42978	7.83828	7.5806	7.56821	8.35711	8.75504	7.80009	7.72838	7.43941	7.86373	7.44334	7.18528	8.15092	7.73733	8.27799	7.99452	8.3842	6.64164	6.93276	7.52692	7.09882	7.12413	6.85571	7.64839	7.02277	7.01653	8.02811	7.56506	6.93088	7.44804	7.81334
GAPDH	12.9249	13.4509	13.2736	13.6423	13.8977	13.6118	13.9056	13.7657	13.7459	13.901	13.8945	14.1169	14.2984	14.2384	13.7036	13.0026	13.2471	14.0575	13.9385	13.7657	13.9266	13.263	14.0871	13.2646	13.6033	13.4098	13.5256	14.0836	13.1433	13.721	12.4811	13.6976	13.6118	13.7824	13.4345	12.99
GCSH	8.218	8.33399	7.599	7.92698	7.78548	7.1331	7.18352	7.47459	7.17859	7.91836	7.27712	7.2986	7.70724	7.36579	8.07244	7.48167	7.37996	7.67023	7.72817	7.77733	7.10899	7.25784	7.5515	8.15018	7.94672	8.07896	7.98156	7.69879	7.74797	7.53938	7.53499	8.02619	8.20308	7.84801	7.40211	7.59526
GDA	0.883066	1.53378	0.849571	0.754973	0.821572	0.91149	0.925288	0.847329	0.857308	0.827847	0.899084	0.844379	0.889498	0.943422	0.863448	0.882553	0.857086	0.832445	0.859913	0.943422	1.14027	1.22176	0.949688	0.851824	0.853866	0.817581	0.799511	0.864526	0.828458	0.907842	1.07286	0.936959	3.68945	0.965815	1.01372	1.02706
GGA1	6.30698	6.22001	5.14089	5.91897	5.82521	5.18846	5.10244	5.45869	5.13358	6.03846	6.24372	5.53603	5.55023	4.93116	5.52865	5.47858	5.79011	5.78118	6.26569	5.77864	5.69874	4.95873	5.84091	6.06373	6.08414	6.13489	5.97556	5.40549	5.23777	5.57533	5.75602	6.48832	5.90747	5.52394	5.72546	5.12284
GLS2	4.65333	3.73226	3.90994	3.95391	4.84497	4.57338	4.39462	4.52177	4.24991	5.08061	5.11184	3.7969	3.87167	4.86296	4.95983	4.05404	4.0554	4.73079	4.7114	4.21957	4.81365	4.60415	3.86417	4.41697	4.98452	4.5881	3.95195	3.31017	4.74256	4.66999	4.00244	5.15648	3.1771	3.35994	4.12316	3.80228
GNA13	5.07191	6.08153	6.19417	5.69171	6.15129	6.96554	7.4957	7.73733	7.06875	5.37447	5.11822	6.23366	5.36628	6.99022	6.6036	5.17706	6.93433	6.28018	6.87602	7.09393	6.58165	6.012	7.62082	7.14234	7.00677	6.46871	6.51865	5.56895	6.73473	7.76761	7.1208	5.77066	6.06689	5.56481	6.45079	4.58835
GNAI2	9.5194	10.1991	10.3612	9.99764	11.2382	11.1304	11.3673	11.4863	11.0153	11.023	11.2581	11.2426	9.91766	11.1469	10.283	10.1528	10.3965	11.3273	11.4508	11.3596	11.3214	10.6823	11.212	10.2336	11.519	10.8452	10.6246	10.7882	10.5241	11.9331	10.1397	10.8443	10.483	10.2571	10.8754	9.98545
GNAS	0.825092	2.3086	0.744743	2.14249	0.727425	0.768978	2.57032	0.75287	2.20986	0.73254	0.784345	0.755811	2.78828	2.29199	0.724352	3.90475	0.763352	0.730719	4.58117	0.757761	0.766771	0.793073	3.66024	1.78298	1.19343	0.708931	0.703897	0.75194	0.662243	2.04468	2.30233	0.730946	2.15692	5.2127	5.2162	0.793969
GNB4	5.23896	5.43549	4.44792	4.85919	6.07751	5.76395	6.16421	5.845	5.78319	4.83654	4.09521	5.66282	4.43052	5.82714	6.30547	4.66079	6.05857	5.45373	5.49227	4.79292	5.42583	2.64734	5.24496	5.57781	5.48623	5.23896	5.50078	4.89621	5.02468	7.3589	5.28913	5.37617	6.03822	4.53688	5.04754	3.89245
GNG12	0.637713	0.702165	0.729418	0.751889	0.804626	0.796099	0.863934	0.813355	0.793196	0.80735	0.772444	0.709926	0.822512	0.784973	0.766747	0.794313	0.816879	0.80735	0.828003	0.911286	0.919402	0.801322	0.801544	0.807286	0.821769	0.785345	0.856835	0.784395	0.812947	0.834143	0.775268	0.91078	0.764195	0.895276	0.830906	1.04056
GNG13	5.95345	6.08014	7.35417	7.23378	5.57803	6.901	6.332	6.12009	6.50022	6.44463	7.52181	6.81123	7.04983	6.09734	5.64939	7.14416	6.04227	6.10319	6.00601	6.80049	6.37823	8.11228	6.53242	5.6924	5.98718	6.09324	5.93729	6.6825	6.99047	5.8342	6.1576	5.80847	6.03024	7.43555	7.25934	7.80794
GNMT	5.12284	5.10912	5.24786	5.23519	5.26831	5.50308	5.61347	5.22205	5.54261	4.7788	6.55136	5.66546	5.3068	5.75211	4.50689	5.27995	4.71459	4.67792	5.5602	4.40298	4.7205	4.75492	4.66342	5.32208	5.83287	5.07108	4.82852	5.12999	4.16308	5.13804	3.29735	5.87728	5.08114	3.21794	5.12594	3.87985
GRIA4	2.73535	2.97997	3.73765	2.77123	2.39882	1.57394	2.57319	2.51817	2.88403	2.71443	2.44962	1.57312	2.78218	2.70258	3.51489	2.67944	0.84015	4.75737	4.44954	2.59309	0.862678	4.65771	3.03155	3.19636	2.79014	2.80408	3.37773	2.71047	3.46548	3.00306	2.50228	1.69943	5.73697	3.57793	2.41916	3.19909
GRIK1	0.922261	0.882329	0.90764	0.822055	0.895546	1.02421	0.993368	0.921256	0.919554	0.888794	0.970576	0.891606	0.962074	0.941374	0.937007	0.976352	0.933699	0.912235	0.961296	1.08339	1.15318	1.78688	1.0179	1.45282	0.912525	0.890913	0.870488	0.944643	0.901143	0.99675	1.33587	0.967826	0.970699	1.08281	1.11996	1.3697
GRIK3	2.81535	3.56118	4.12286	3.51222	2.73676	3.86663	4.03913	3.97655	4.10842	3.70551	3.54544	3.49628	2.91678	3.64047	2.00605	2.82864	3.423	3.43109	3.4126	2.33559	3.75963	4.30054	3.80907	3.32447	3.65986	3.21901	3.70207	3.79991	3.76577	2.78386	2.91411	1.9905	3.3967	3.39058	3.87031	3.25514
GRM3	0.966309	0.913794	0.935629	1.46713	0.880393	2.31589	0.91438	0.883992	1.32005	0.897853	0.926715	0.839377	0.90764	1.50067	1.55736	1.91618	0.862827	0.867895	0.904218	0.971793	2.20249	0.788107	1.85014	1.16969	0.843037	1.23807	0.892097	0.858112	0.8403	0.942118	0.960339	1.13462	0.95465	1.05848	1.10341	2.35864
GRM7	2.15582	3.80942	2.41349	3.26529	2.04201	3.56245	3.66849	2.8864	3.29044	2.4914	2.65724	2.62223	2.18225	2.3617	2.0775	2.50164	1.78688	0.805223	1.73979	2.49497	2.87193	3.96098	3.03314	2.19112	3.0963	2.92608	2.80689	2.8706	3.07032	3.14831	3.03657	2.18586	3.3359	2.88854	3.00372	3.42806
GTF2H3	5.0955	4.85724	4.09434	4.32254	4.72981	2.00969	4.04582	4.26111	3.84068	4.59446	3.64047	4.37128	3.7681	4.95465	4.61023	4.14413	4.58211	4.67666	4.84497	4.37613	4.7788	2.77838	4.3374	5.21861	5.12233	4.84855	5.17061	3.52083	4.49725	4.08963	4.77278	4.98337	4.69951	5.09923	4.29489	3.385
GYG2	2.03772	0.663974	3.35573	2.96654	1.75594	3.09141	2.11586	2.08941	2.13696	2.45656	2.46606	2.61509	2.68995	1.88943	0.851629	4.08618	2.94676	2.75665	2.47296	2.14249	0.747495	3.22921	1.54232	1.24007	1.45175	1.61481	0.678464	0.682163	2.13113	0.897533	0.783475	0.744289	0.647327	1.84978	2.52546	3.37557
GYS1	8.43674	8.64395	8.62062	8.58421	8.94672	8.33178	8.5974	9.21212	8.97342	9.45286	9.35272	9.1873	9.3555	9.32383	8.75618	8.53797	8.32032	9.06923	8.97342	8.95179	9.15159	8.52303	9.8275	9.06086	8.75012	8.70253	8.61946	9.52008	8.71001	8.76645	8.33899	9.04017	8.41036	9.02621	8.81354	8.56444
HERC4	4.30054	3.64115	3.73532	2.89301	3.6897	3.71575	2.81891	3.69036	3.97962	3.44079	2.48151	3.33372	2.89512	2.94125	4.20238	3.35824	3.28565	3.95592	3.20945	3.50785	4.04748	0.930854	3.63136	3.94877	4.59964	4.32679	4.15248	3.13845	3.08758	4.21545	3.68153	3.81592	3.92274	3.46837	3.33372	2.50198
HEXA	1.30398	0.783901	0.789024	0.711578	0.778533	2.41255	0.848152	0.817102	1.68722	2.18391	2.22491	0.76707	0.805223	1.23926	1.74939	0.950928	0.819784	1.37429	1.90715	0.818131	0.826252	0.870445	2.46984	1.443	2.56881	1.21689	1.3263	0.796099	0.749772	0.808691	0.730417	3.0854	0.781529	1.11094	1.40323	0.750173
HIF1A	8.83976	9.2693	9.12387	9.06776	8.60564	9.32546	8.73815	9.31234	9.20529	7.77505	7.33871	8.3441	7.90578	9.68854	9.08877	8.34201	9.03598	8.40679	8.75996	8.36914	8.07489	7.8226	9.2048	9.54705	9.54209	9.79285	8.63111	8.70946	8.88383	9.7471	8.45592	8.45238	9.07004	8.30611	8.82175	7.26485
HK1	10.5399	11.7655	12.3009	11.0153	11.1217	11.7948	11.6813	12.6858	11.7948	11.4379	10.945	11.5227	12.0413	11.8222	11.0041	12.4296	11.9993	11.8287	11.4907	12.6743	11.659	11.877	12.3718	11.5485	11.0088	11.5036	11.1175	12.2801	12.3228	11.4902	13.8443	10.7307	10.766	12.8551	11.8517	12.3607
HTRA2	9.39678	9.41577	9.8508	9.36338	9.74019	9.93451	10.0125	9.91367	9.86028	9.76066	10.0459	9.72316	9.62641	9.75875	9.59089	10.0039	9.88594	9.77532	9.42741	10.1004	9.68005	10.3389	9.76094	9.52886	9.76163	9.67042	9.61299	9.9571	9.85846	9.69289	10.0428	9.84402	9.61881	9.68787	10.0349	10.1515
IDE	8.7735	8.15803	7.90046	8.36414	8.11384	6.82165	7.43171	7.56138	7.95254	8.05974	7.47636	8.17682	8.08219	8.26898	8.4043	8.03346	7.5315	7.82	7.91134	7.61494	7.72585	6.68293	7.60379	8.13559	7.89085	7.99751	8.06642	8.26534	7.68956	7.66493	8.02779	8.17259	8.56757	8.14053	7.37847	7.74196
IDH3A	6.28601	6.19582	5.19587	5.95195	6.48278	5.02367	6.49977	6.21499	6.47304	5.81015	5.25724	6.05543	5.98934	6.43838	7.02658	5.56614	5.75106	6.14504	6.1391	5.50649	6.22592	5.0752	6.06055	6.23524	6.09495	5.95477	6.40146	5.3421	6.14729	6.48598	5.9106	6.00249	6.26327	6.14651	5.46747	5.03181
IDH3G	8.39383	8.7594	8.61366	8.90641	9.20033	8.85242	9.07339	8.95618	9.04362	9.46886	9.57533	9.28605	9.53082	9.20258	9.00405	8.752	8.34677	9.38105	9.31813	9.51884	9.3933	9.07134	8.93434	8.54091	9.12238	8.80032	8.73059	8.88654	8.63344	9.29931	8.42901	9.30086	8.85457	9.30301	8.90904	9.18756
IFNA21	1.27426	1.72594	2.03772	3.28383	0.879262	1.97344	0.94309	1.50892	0.876563	0.874907	1.912	1.49387	0.898401	0.844379	1.7888	1.29801	0.884354	1.39252	1.24714	0.975589	1.04253	1.49739	2.07646	1.37711	1.30852	1.36935	2.28653	0.883515	1.72371	0.90653	2.83397	1.24575	0.831654	0.791227	1.59969	0.768978
IKBKB	5.48509	5.67322	7.02951	6.0447	6.05333	6.66803	7.00304	6.94644	6.36642	6.26252	7.26407	7.21534	6.99837	6.04793	5.67532	7.07819	5.94315	6.25866	6.13604	6.22449	6.27042	8.38488	6.51101	5.60559	5.63581	5.64182	5.66895	6.20795	6.6352	5.82949	6.39163	6.0407	5.57434	6.15688	6.51179	6.96714
INPP4A	6.46617	6.73748	6.69168	6.44907	6.82663	7.56685	7.10359	6.95161	7.0375	6.74666	7.01317	7.00245	6.41026	6.77321	6.66653	6.42978	6.64488	7.0472	7.2919	6.8825	7.24722	6.53879	6.65432	6.81212	6.99237	6.7107	6.7632	6.33094	6.62388	7.38071	6.6342	7.23139	7.13616	6.25866	6.85408	6.48164
INPP5A	3.9154	4.9066	5.43788	4.55892	4.74191	5.78474	5.57121	5.13293	5.44237	4.78305	5.01261	5.12726	4.40387	5.7482	3.87901	3.70934	6.85164	5.49779	5.32367	5.56322	4.71955	4.78759	5.28754	4.48583	5.34351	5.30624	4.80105	4.58188	4.17327	5.51189	3.9768	5.10031	4.96714	4.43506	5.28403	3.69265
INPP5F	5.91191	5.49281	4.60471	5.09725	5.58553	4.47663	5.05541	5.42533	5.73187	5.47674	4.82494	4.87034	4.38829	5.85272	5.92429	4.97967	5.18753	5.3068	5.43814	4.64594	5.17757	2.8706	4.94177	5.90783	5.60965	5.53047	5.44473	4.3568	4.89674	5.55287	5.19872	5.59672	5.26916	4.37221	4.7175	4.43475
INS	4.01161	3.94477	5.33909	5.19442	4.43588	5.63391	5.41413	4.71597	4.94265	4.50139	5.08609	4.74778	5.56067	4.86178	4.25844	4.83895	4.71082	4.84497	4.31442	5.67038	4.25901	6.37129	4.96225	4.21372	4.89593	4.6229	5.10175	5.15035	5.04456	4.78225	4.52096	4.02163	4.72446	4.7842	5.33263	5.45054
IRF3	9.64416	9.38773	8.63055	9.40135	9.51575	9.42606	9.06366	9.01866	8.81354	9.9279	10.0731	9.36942	9.43162	9.38356	9.77998	9.50111	9.37374	9.22015	9.66466	9.55203	9.30901	9.4696	8.84279	9.21401	9.0752	9.07632	8.82443	8.92373	8.64448	9.09977	9.66466	10.1948	9.35822	8.55537	8.74163	9.32852
ITGB1	12.9502	12.5054	12.6986	12.6081	12.5054	11.8862	12.2352	12.6164	12.8963	11.6242	10.7874	11.9455	11.7384	12.9945	13.1786	12.0191	12.802	12.238	12.0645	12.2758	12.532	11.1454	12.1306	12.8916	12.6305	12.5665	12.5451	11.9817	12.6539	12.4695	13.061	12.5954	12.2643	12.2862	11.7914	11.4448
KIF5B	6.56592	6.71242	6.40015	6.18016	6.73542	7.6517	6.81489	6.99721	7.17675	5.63613	4.65213	6.35813	5.73979	7.11507	6.96611	5.71483	7.32637	6.05519	6.4303	5.99871	6.37185	4.76685	7.11817	7.20995	7.04186	6.901	6.90756	6.4631	6.44521	7.76173	6.85112	6.12933	6.77957	5.87289	6.36642	4.66313
KITLG	0.828519	0.854698	0.981634	0.855525	0.917356	0.971896	1.02041	0.937602	0.961055	0.938398	0.96399	0.86948	0.992593	0.891939	1.24499	0.941676	0.957633	0.942964	0.967198	1.07145	1.11279	3.36782	1.01645	0.947035	0.986999	0.894328	1.80849	0.949912	0.857308	1.03774	0.913094	0.928695	1.11225	0.959996	0.92954	1.00057
LAMP2	9.72515	10.0321	10.0552	9.82129	9.38484	9.46346	9.04801	9.23558	9.28573	8.53702	8.27355	9.38419	9.01729	9.70548	9.24447	9.41655	10.1788	9.29931	9.58125	9.25713	8.80075	8.47482	9.55723	10.3161	9.91067	10.0156	10.1212	9.88158	8.85139	9.8469	9.20529	9.44078	10.3931	8.96288	9.49076	8.46438
LMAN1	3.34609	3.64181	3.85759	2.8859	3.15704	0.668651	3.09032	3.80333	2.4914	3.44452	0.65257	1.4398	1.9157	1.93365	3.2289	2.14616	3.13395	3.58422	3.46924	3.09791	0.765009	0.792238	1.85754	4.09102	3.57299	3.44045	3.95256	1.4699	3.5879	3.65101	3.48734	2.97084	2.76222	2.51939	3.36863	2.06609
LYPLA1	10.2291	10.7753	10.2263	10.4313	10.6078	10.317	10.7771	10.7747	10.3419	9.9611	9.63449	10.2253	10.0592	10.3441	10.4334	10.0592	10.9723	10.9051	10.8744	10.6652	10.2666	9.71762	10.99	10.672	10.6173	10.3674	10.4664	10.0388	10.0751	11.0472	10.5539	10.3368	10.2662	10.0844	10.5492	9.52886
M6PR	9.31941	9.00518	8.25354	9.01181	9.04701	7.81028	8.37551	8.39359	8.16355	8.74916	8.42674	8.52756	8.37717	7.86373	8.71559	8.71593	8.71001	8.79586	9.2526	8.5829	9.29132	8.56209	8.7655	9.0612	8.64703	9.06957	9.00548	8.70694	8.42027	8.63082	8.57024	9.37763	9.16458	8.95109	8.61567	9.03598
MAFA	9.64849	10.9685	11.7192	10.588	9.66108	11.2789	10.7972	10.6448	10.6795	10.6063	11.1116	10.766	10.6319	9.76134	9.70515	11.4365	10.1501	10.0635	9.69728	10.6242	10.7388	12.3832	10.6068	9.5263	9.44288	9.97946	10.149	10.5945	10.9933	9.43743	11.0518	9.32137	9.71132	11.0915	11.0428	12.1342
MAN1A1	6.11721	7.38608	7.71466	7.41229	6.73675	8.56619	7.47409	7.91154	6.96611	4.92328	4.8406	7.0274	6.4549	7.17125	6.72003	6.97905	8.83389	6.44337	6.14117	7.56209	6.42747	5.70442	7.33068	7.07126	6.90417	6.61483	6.39243	7.70219	7.60212	7.74196	9.23752	5.855	6.07751	7.32525	6.87169	6.79994
MAP2K3	10.1316	11.6167	12.3317	11.3572	11.6438	13.0978	12.836	13.0711	11.9177	11.1826	11.5573	12.2198	11.395	11.9664	11.4264	12.3812	12.8119	11.8832	11.9715	13.275	12.0747	12.6573	12.0097	11.7043	11.5415	11.5743	10.7604	12.2207	12.2052	12.0002	13.8519	10.261	10.635	12.4555	11.7345	12.4544
MAP2K5	3.79525	3.92359	2.99486	3.81592	3.63507	2.71821	3.94507	3.74064	3.41291	5.13877	3.19842	3.5958	3.65688	3.59996	3.21428	3.87099	3.03258	4.03306	3.68428	4.49056	3.99154	4.0063	3.89877	3.4042	4.0762	3.54782	4.09833	3.27993	3.06108	3.92701	3.99558	4.51618	4.44869	4.41116	4.09787	4.06034
MAP3K11	9.32325	9.66912	9.78857	9.53863	9.83533	10.5251	10.1349	9.9407	9.76865	9.88087	10.5589	9.93712	10.4941	10.261	9.49678	9.75909	9.87732	10.0298	10.0397	10.1035	10.3295	10.6606	10.0325	9.43905	9.51982	9.46167	9.72584	9.7623	9.66912	10.3313	9.69333	10.0622	9.88731	9.70409	10.2428	10.053
MAP3K7	9.65068	9.2526	8.95565	9.7561	9.26173	8.88441	9.00262	9.09952	9.18296	8.78928	8.13623	9.00047	8.51637	9.28689	9.58264	9.03598	9.60978	8.81291	8.99576	9.12879	9.13818	8.05437	9.1131	9.73324	9.52434	9.38518	9.30901	9.10943	9.05739	9.21263	9.80916	9.23335	9.34756	9.26531	8.84173	8.68056
MAP4K3	3.6335	3.19308	2.99177	1.28396	3.23447	0.88529	3.16065	2.70108	3.71786	1.56862	0.869677	1.11045	0.863783	3.55098	4.03739	1.97111	3.3022	2.39316	1.94619	0.964396	2.53558	1.37913	3.08894	4.2572	3.37709	3.08971	3.62115	1.41534	3.3094	3.04935	3.1771	1.98645	2.47296	3.67194	1.92802	0.745556
MAPK10	0.947907	1.55962	1.07015	0.94072	0.958931	1.03358	1.05191	0.98459	0.966043	0.947176	0.981806	0.896038	1.48479	0.938089	0.955546	0.974988	0.959667	2.02672	0.983038	2.18863	1.19511	1.12506	0.887841	0.856439	0.876731	0.869526	0.878359	0.958701	0.973062	0.994518	0.974511	0.848152	0.923692	0.907687	0.834509	0.870488
MAPK9	5.7837	6.12363	5.75211	5.77479	6.41526	5.39874	6.69654	6.65542	6.32531	6.05604	5.06774	5.94438	5.23943	6.2882	6.769	5.86504	6.24028	6.0447	6.40532	6.11703	6.1652	5.07768	6.21247	6.45414	6.47759	6.28076	6.11124	5.55074	6.21451	6.81774	6.48693	6.49349	6.60979	5.99627	5.89149	5.70338
MAT1A	2.56525	2.33056	2.22241	2.72673	0.854468	3.14077	0.92785	3.08629	2.28053	2.24921	2.56966	3.52357	3.55041	2.73453	2.70258	3.85438	3.1816	1.6777	2.79732	3.49309	3.24288	3.63324	3.18331	2.97157	2.15886	2.57611	2.67301	2.60483	2.39357	2.80408	2.45616	2.24014	2.86272	3.76081	2.89395	3.59973
MAT2A	13.7413	13.0428	12.0875	12.9706	13.0076	12.6632	12.2596	12.359	12.6608	13.3176	12.8041	12.7994	12.8621	12.9924	13.3187	12.448	12.549	12.9031	13.1199	12.4081	13.4443	11.9654	13.028	13.3162	13.1909	13.4688	12.9416	12.9271	12.5101	12.549	12.3856	13.4345	13.4479	13.028	12.4854	12.513
MBTPS2	3.55127	2.33224	2.06944	3.42022	3.8949	1.52774	2.47674	2.68317	3.23387	3.15234	2.08758	3.14269	1.95677	3.71004	3.49309	3.35383	2.72814	3.62438	3.62115	3.3062	3.72572	0.97606	3.10749	3.55408	3.7132	2.71821	3.09875	2.57753	3.16432	3.62969	2.76514	4.04815	3.34502	3.33406	2.69881	2.29492
MCOLN1	7.61592	8.61366	9.41838	8.04486	8.56643	9.57007	10.0503	9.63386	8.92853	8.12572	9.08566	9.0439	9.36311	8.94034	8.00038	10.1181	9.74359	9.37541	8.70422	10.0301	9.37868	10.8094	8.94955	7.92649	8.2927	8.0014	8.33879	8.83443	9.4897	9.02544	10.4753	7.56262	7.75803	9.90847	9.68354	10.0941
MGAM	8.1902	8.91786	9.6721	8.78561	10.2884	11.6707	10.8504	11.0278	11.2954	8.63438	8.53017	9.87107	8.46282	10.5636	9.04538	8.52495	9.71576	10.0969	9.95026	9.92157	8.25451	8.58334	10.268	9.86028	10.5108	10.3766	9.95372	10.6638	9.43472	11.2778	8.74482	9.17634	9.45228	7.96574	9.64004	7.34254
MID1	0.809878	0.714805	0.724188	0.648204	0.690958	0.718295	0.721016	0.704069	0.714728	0.697799	0.744932	0.732224	0.719116	0.707321	0.68635	0.735369	0.718248	0.697732	0.685502	3.00342	0.730172	0.851421	5.01036	0.695695	0.706191	0.681115	0.805177	0.726063	0.667213	0.718928	0.825216	0.724411	0.759119	0.756354	0.808821	0.764918
MKNK1	9.78687	10.2876	10.1932	9.86567	10.425	12.3562	11.5172	10.4712	11.0511	9.65672	10.2952	10.927	9.38271	10.9118	10.2018	9.80039	10.2774	10.3931	10.7609	10.9134	10.0325	10.1107	10.7271	10.6757	10.818	10.1181	10.9514	11.4253	10.3184	10.8971	9.86881	9.98015	9.94102	9.62509	10.4416	9.01125
MSH2	8.52782	7.56564	6.94896	7.39367	7.86395	6.64991	7.42835	7.46521	7.5483	7.52638	6.38054	6.98342	6.94644	7.87467	8.63027	7.22519	7.42312	7.12928	7.10449	7.12052	6.94121	6.42884	7.80827	8.11788	8.13235	7.7551	8.15803	7.30228	7.89218	7.49466	7.60866	7.94101	7.29123	7.18528	6.99549	6.81774
MSH3	8.78245	8.4005	8.03363	8.12434	7.47363	6.26105	7.11461	7.6481	6.82995	7.55282	6.60648	6.86772	7.84768	7.25421	7.47636	8.04774	7.88638	8.35674	7.97081	7.97212	8.01667	7.24926	8.43372	8.43066	7.72555	8.56397	8.68724	7.71515	7.30676	8.14683	8.21557	8.50574	8.92554	8.54875	7.87788	8.15759
MTMR1	5.45101	5.14206	5.03708	5.14666	4.88669	4.83946	4.78102	4.37098	4.55487	5.24094	5.12384	4.01189	3.34633	3.99952	4.1461	5.15364	4.84448	5.13985	6.02971	5.20038	4.81413	4.77959	5.02558	5.78491	5.07768	5.17117	5.30936	7.07052	3.81064	5.2797	4.45408	5.94131	6.32054	4.34479	5.67976	4.73656
MTMR2	7.25934	7.04881	6.5691	6.824	6.2946	5.76052	6.01332	6.24798	6.20608	6.3415	5.53156	6.39344	6.38787	6.61502	6.80481	6.31733	6.71022	6.35986	6.55537	6.13432	6.10015	5.40245	5.65359	6.56613	6.41543	6.49081	6.36061	5.81547	6.15816	6.05882	6.55112	6.55928	6.4549	6.40964	6.28397	5.74146
MUC7	2.93908	1.47862	2.336	2.23073	2.58596	3.20667	3.63644	2.79315	2.4006	2.20609	3.06136	3.18044	3.83563	2.62032	2.34648	3.40281	3.3428	1.9905	3.02503	4.00304	3.50385	4.86263	3.75721	2.53216	2.69342	3.04601	2.83397	4.34623	3.28087	2.61844	3.3249	1.64204	3.32704	4.07879	3.39407	4.47777
MYC	7.09159	7.54366	9.89741	7.90741	7.60106	8.88532	9.3063	9.03422	8.65255	7.90797	9.10591	8.85932	9.54778	8.81702	7.90396	9.7353	8.4955	8.50076	7.78949	9.21162	8.64419	11.093	9.45532	6.89639	7.59591	7.59812	7.84683	8.66341	9.28425	7.80125	8.79586	6.44356	7.00838	9.60904	9.65325	10.1915
NAGPA	5.32641	5.06988	4.74973	5.23036	6.30615	6.79204	6.04768	6.01636	5.81402	6.16822	6.20366	5.8932	5.52167	5.99227	5.73033	5.38819	4.8917	5.9396	6.10686	5.86127	5.80559	5.36547	4.99022	5.21301	5.56665	4.88163	5.56586	5.12118	5.11475	5.90747	4.92767	6.10127	5.30936	5.40697	5.08847	5.19147
NCBP2	9.1149	8.62304	8.15041	8.55018	8.10843	7.60672	7.24102	7.91406	8.026	7.97983	7.74117	7.69906	7.46376	8.155	8.81907	7.43697	7.97687	7.92534	7.6624	7.59278	8.30127	6.93143	7.67349	8.7454	8.31244	8.28294	8.43289	7.74776	8.24954	7.98715	8.04966	8.37717	8.35187	8.51358	8.37892	8.14231
NDUFA10	4.66599	3.94274	3.5766	4.1723	5.28193	4.84656	5.4321	5.16186	4.89873	4.76588	4.6898	5.19036	3.938	5.25531	5.59201	4.36471	4.51471	4.97702	4.82599	4.21012	4.42027	4.43258	4.71664	6.08943	4.98152	4.75993	4.8707	5.06988	5.03132	4.85965	4.41116	5.16712	3.77064	3.82943	4.6831	5.10542
NDUFB11	10.8207	11.0083	10.537	10.8515	11.3051	9.95256	11.139	10.9421	10.7307	11.5122	11.5457	11.509	11.2509	10.7016	11.2698	11.046	10.7775	11.2926	10.9695	11.3203	10.8875	11.1882	10.5454	10.2923	10.9598	10.6867	10.7188	10.8955	10.976	10.522	10.6886	11.2395	10.6304	11.2443	10.8515	11.4638
NFATC1	7.18983	7.0345	7.11286	7.27158	7.74508	7.62772	7.63007	7.85072	7.54899	7.74753	8.18915	7.63782	7.48558	7.4596	7.61665	7.21354	7.04931	7.9214	7.63085	7.95395	8.44248	7.77231	7.37972	7.34311	7.54443	7.56048	7.16107	6.559	7.1829	7.87467	6.98536	7.67501	7.39789	7.01269	7.14512	7.0373
NFATC3	8.01471	7.49447	8.04897	7.97639	8.70694	8.37313	8.61918	8.61482	8.94756	9.03719	8.84059	8.60383	7.6775	9.01598	8.35363	8.05535	7.7839	8.68475	9.00901	8.75121	8.96105	8.29719	8.68521	8.047	8.74916	8.3697	7.90608	8.18262	8.4194	8.70796	8.2344	8.77322	7.67841	7.69418	8.11812	8.0014
NFKB2	6.48751	6.76083	7.09957	7.05917	7.61592	7.76284	8.3072	7.86096	7.9289	7.95709	8.62408	8.0299	7.32057	8.26474	7.33144	7.02451	6.77719	7.901	8.07625	7.63007	7.44356	8.1537	7.19687	6.89445	7.79405	7.23378	6.98444	6.87524	7.08152	8.70473	6.69144	7.64082	7.15501	6.95768	7.8573	7.1919
NMD3	5.2865	4.95229	3.949	4.38689	5.14276	3.99233	4.91608	5.1633	4.71696	4.09102	3.9264	4.1976	2.99862	4.9647	6.31785	3.94185	5.45944	4.07056	4.36671	3.68367	3.5677	0.798771	4.77907	5.34602	5.06643	4.50139	4.87942	3.95798	4.43506	4.92057	5.43913	4.64569	4.72022	3.66327	3.57938	3.3359
NME6	7.63903	7.84973	7.43253	7.7139	8.22244	7.64888	8.17175	7.8571	7.9383	8.16602	8.5238	8.12804	8.09485	8.10003	7.68497	7.73134	7.55489	7.94235	7.87311	8.14468	7.82	8.0418	8.02401	7.48029	7.73104	7.58134	7.38943	7.85042	7.12616	7.70269	7.0485	8.13494	8.07415	7.52526	7.46975	7.66796
NPLOC4	5.90931	6.37237	6.17154	7.09475	6.47817	4.81136	4.70146	5.617	3.39025	7.04266	6.11542	5.61981	7.31161	4.20647	3.40052	6.90646	5.83245	6.12191	6.49037	6.31532	6.05604	7.54946	6.5162	6.04362	5.78421	6.2406	6.49518	6.6357	5.78985	5.58928	6.38709	6.91822	6.60478	5.30743	6.47126	6.24506
NPR2	4.86634	4.32679	4.61474	3.99806	4.89426	3.88609	4.8607	4.65417	4.58647	4.94572	4.90076	4.37751	4.08082	4.62172	4.77341	4.91584	3.97038	4.49916	4.59964	4.73583	4.91498	5.58189	4.27465	4.53057	5.01261	4.28437	4.39204	4.24799	4.78759	4.44365	4.87199	5.32228	4.23191	4.62823	4.76183	5.02245
NR1H2	10.0719	10.2956	12.8334	10.3581	10.7556	11.1594	11.6687	11.9065	11.9824	10.9563	11.7357	10.9949	11.2887	11.0242	10.3427	12.0932	10.9659	11.2395	10.7901	11.7124	11.4116	13.3883	11.3846	9.84222	10.7016	10.2477	10.1774	11.1401	12.006	10.74	11.4409	10.0176	10.0576	12.1157	11.8089	12.5964
NR1H4	1.97495	1.7742	3.04572	2.38969	1.03417	3.22359	1.36371	2.96959	2.20208	2.28653	2.19553	1.92167	2.56463	1.72911	1.49225	3.92792	2.57228	14.2599	2.88308	2.73962	1.44752	0.796099	2.58075	1.46292	1.69206	1.67142	1.88168	2.1834	1.87341	2.59843	1.15346	1.5205	1.12965	1.05062	2.36231	3.65756
NSFL1C	7.22354	7.66054	8.10299	7.72516	8.51615	9.23478	8.75231	8.74992	8.47787	8.19424	8.55679	8.68445	7.23958	8.5738	7.53875	7.64149	8.35207	8.21981	8.64967	8.40989	7.99426	7.50369	8.4654	7.63806	8.37645	8.27826	7.90331	8.43265	7.90741	8.75042	7.86742	8.21981	7.62849	7.27449	8.04376	7.31772
NT5C1B	3.98847	3.16588	3.20819	2.99522	4.0554	0.960384	2.52419	2.54163	2.28133	3.85575	3.82469	2.65359	0.779509	2.71141	4.10876	2.88341	2.52894	3.31017	3.05843	2.66628	2.40677	0.81644	2.58837	3.31908	3.68345	3.95289	3.09418	1.33863	3.79877	2.03689	3.32258	4.64243	3.56458	2.65986	3.40381	2.45157
NUP35	8.29862	7.64332	6.69802	7.42492	7.33921	6.41839	6.87749	7.04469	7.22519	7.13	6.5425	6.75668	7.09637	7.26781	7.94377	7.17505	7.21424	6.85658	6.97708	6.84011	7.07875	6.13965	6.84504	7.73733	7.88815	7.70219	7.60133	6.78425	7.31276	7.15787	7.20811	7.65796	7.85092	7.40106	6.72485	7.0876
OR10A4	7.72626	6.18737	9.84615	7.94426	8.80158	9.86492	10.5123	10.5905	8.90348	8.69873	10.0585	9.67878	10.9613	9.90494	8.85963	10.9361	9.56938	9.70741	7.67096	9.95185	9.56709	12.0958	10.5052	7.50537	8.0897	8.44191	8.86538	9.38456	10.2717	8.7769	9.43162	7.6619	7.64764	10.3951	10.37	11.0335
OR10A5	5.60492	6.0521	7.78975	6.20753	5.68531	7.41452	7.33643	7.21969	6.51787	6.23142	7.30135	6.28725	7.7149	6.65187	6.37218	7.00332	6.9986	6.2215	5.55686	7.29151	7.47559	9.92711	8.25209	5.48035	6.14117	6.21902	6.47554	7.41888	8.30863	5.7549	7.19917	5.82714	5.35858	7.95806	8.04774	8.40734
OR10H1	3.28185	2.2259	2.58462	4.89287	3.79431	4.91295	3.99806	3.3219	5.64508	3.57402	4.06727	4.00513	4.61804	3.72572	3.41154	4.48609	4.16856	1.63346	3.27954	4.4739	4.23366	5.49779	4.45043	3.58074	3.77889	4.20768	3.34135	4.56314	4.13786	4.00304	4.37494	3.93043	4.16472	4.27113	3.85091	5.15035
OR10H3	1.45175	1.17171	1.93488	2.57819	2.79835	2.06901	4.51503	3.14408	2.53829	2.51969	2.73709	3.18266	3.44357	3.56802	2.59025	3.09505	2.76263	0.847824	2.05041	0.999486	0.972744	3.62678	3.25745	1.32095	1.78165	2.31449	2.02387	2.51662	2.47565	3.15776	2.75472	2.13872	0.732761	2.22491	2.52894	3.00239
OR10H4	1.45924	2.27569	1.5805	3.93829	2.55464	4.09833	2.84604	2.62192	2.63425	2.18586	3.33947	3.37709	2.5008	3.95195	2.40476	2.46297	3.17047	2.09418	2.65427	2.66746	0.736197	3.16232	2.74254	2.32931	2.39922	3.02672	1.97604	2.98719	3.13785	2.52108	2.67234	2.4079	2.63115	2.52818	3.13108	3.19748
OR10J1	1.25033	0.657965	1.76668	1.43212	0.718078	2.33827	0.740155	1.74244	1.73979	1.62936	2.45117	2.90242	2.67682	2.43381	1.83984	2.27434	2.06852	2.42696	1.83521	0.789937	2.27208	3.34167	2.36134	1.521	0.71424	1.11641	1.27585	2.16462	0.797426	0.756276	0.857913	1.58303	0.672281	0.879167	0.83168	0.921295
OR10R2	0.838834	0.745799	0.760349	1.30363	0.733125	0.783712	0.775394	0.755309	0.769888	0.738102	0.805832	0.768508	0.777159	0.758731	0.7533	0.784168	0.767264	0.743513	0.74112	0.793449	0.803368	0.857958	0.797124	0.753543	0.760905	3.53294	1.29485	0.767017	0.703803	0.791095	0.893719	0.759963	0.835405	0.829445	0.884993	0.846748
OR11H12	0.853557	0.795125	0.794035	3.41502	0.727594	0.752611	0.754317	0.827644	1.44518	1.49975	1.96291	1.27529	2.28133	2.39767	1.30638	0.759836	1.84978	1.7076	2.30483	0.815935	4.63873	0.964941	2.15621	0.669697	0.685502	1.43435	1.95135	1.5622	1.64312	0.745968	2.68889	2.43252	0.720887	0.656707	1.6373	2.39457
OR12D2	2.14017	1.62371	2.67234	2.12153	1.09785	3.30061	1.77084	2.81976	1.24956	1.08555	2.41634	2.32303	2.06353	1.51978	1.8527	3.37459	1.22136	1.70482	0.911822	1.8527	1.22647	3.45851	2.8139	1.0851	1.07451	1.15736	1.52135	2.68654	2.00634	1.68476	1.55084	1.02466	1.46713	3.25252	2.65274	2.49289
OR1E1	2.96688	2.76844	3.64863	4.66167	1.33673	2.57431	2.74974	2.73417	3.31525	4.11102	3.43567	3.40739	3.35196	3.2365	2.30615	3.83177	2.94562	3.26529	3.52714	3.2912	2.46871	4.45514	2.71851	2.06901	3.6304	3.01673	2.1603	3.35265	3.74918	3.56071	1.83896	2.2176	3.55098	3.25049	3.47845	4.0908
OR1G1	0.764595	0.696255	0.696625	1.2203	0.676211	0.688818	0.677738	0.670679	0.68635	0.684481	0.677659	0.669915	0.680442	0.668414	0.712802	0.658995	0.665524	0.671868	0.673238	0.685189	0.681519	0.726415	0.685502	0.671729	3.60678	1.15471	2.39498	0.659813	1.66284	0.692055	0.766985	0.716401	0.719435	1.75816	0.701249	0.7278
OR1L4	2.80373	3.05136	4.5055	1.51876	2.99933	3.47021	4.74058	3.45503	3.54163	3.06595	3.58935	4.27368	5.31379	3.57909	3.76609	5.00759	4.72211	4.32922	3.29384	4.39576	4.02808	6.22272	4.13786	2.65754	2.63385	3.30283	3.29297	4.25042	4.22746	3.24384	3.08726	1.86877	2.76558	4.63763	3.80654	5.43579
OR1N2	3.26529	2.52155	3.07944	1.89932	2.96489	3.62021	3.60375	3.07759	5.3231	3.12058	4.43532	2.92571	3.65863	3.30711	2.78726	3.31525	2.73535	2.79625	2.86048	2.34001	2.62661	4.58705	3.60842	2.54783	2.50119	2.3453	2.65613	3.21972	2.41103	2.92022	2.84946	2.21948	2.66494	2.99581	2.84057	3.39058
OR2A7	3.84305	2.9704	3.48684	3.11182	1.3717	3.55305	2.10831	2.12769	3.21505	3.12156	3.63978	2.52818	0.83013	2.37853	1.83709	3.82444	2.06258	1.49092	1.92586	2.18991	2.8319	1.55409	2.88368	1.81906	2.94524	2.508	2.47674	2.35285	1.69033	1.78588	0.939867	2.49497	3.85149	2.99672	2.17157	3.76747
OR2B2	4.10121	4.16888	4.96617	4.57948	4.38579	5.31797	5.57405	5.37568	4.93769	4.46911	5.61899	5.13102	6.23142	5.59607	4.50469	6.00302	5.51526	4.46715	4.58188	5.62297	5.17262	7.75069	6.18967	4.11353	4.61086	4.47893	5.64046	5.66578	5.8159	4.28704	5.43471	4.04926	5.73057	5.93107	5.90013	6.65112
OR2H1	10.5706	11.2972	13.8259	11.4338	11.1331	12.0219	12.3151	12.4296	13.0418	11.7025	12.6566	11.7722	11.9185	11.7158	10.4999	12.3775	11.6096	11.8125	11.1435	12.3075	11.6314	13.4602	12.1802	10.8717	11.6884	11.3464	11.5779	12.3285	12.9381	11.371	11.2659	9.77293	10.8869	12.7281	13.2224	13.2961
OR2M2	1.66072	1.57971	1.27497	2.29598	0.868952	0.912399	2.42906	0.900601	1.59147	1.50382	1.26773	1.44653	2.8856	2.2276	1.57106	0.905643	1.74122	2.21205	1.6003	0.974252	1.01778	1.46926	0.924908	0.772583	0.797124	1.09178	1.03803	1.3862	0.872827	0.899749	0.864431	1.75389	1.11614	0.782933	0.7621	0.773428
OR2W1	1.70918	1.85312	0.842626	0.740969	0.732481	0.75051	0.748977	0.734403	0.742249	3.37886	0.741795	0.673402	0.739924	1.3842	2.47608	0.716606	0.727594	0.729189	0.726571	0.772496	0.741315	0.662625	0.665645	0.730172	0.72587	0.77073	1.03869	0.699465	0.708484	0.750225	0.782604	0.790006	0.768978	0.810109	0.743147	0.845807
OR3A3	4.17327	4.40145	4.78282	5.18351	4.11504	4.99077	4.55433	3.04423	4.11746	4.03154	4.35843	5.23777	4.85584	4.78305	4.30788	5.2311	4.76876	4.78709	4.2575	4.66967	4.89537	5.55854	4.79552	3.52428	4.03652	4.05344	4.32891	4.58429	4.0582	4.36471	3.48942	3.97771	4.32982	4.05898	4.47893	5.2051
OR4C15	4.01705	4.40759	4.75268	5.30013	4.3344	5.48723	5.20989	4.9544	4.96539	4.62955	5.10678	5.17285	5.59503	5.17902	4.52523	5.33096	5.01075	4.29187	4.46305	5.19061	4.7422	4.29544	5.17033	4.47262	4.39989	4.54484	4.59261	5.42533	5.09421	4.57562	5.18958	3.89513	4.60554	5.49681	4.9212	5.50896
OR4D5	1.80293	0.856888	1.39272	1.62609	0.946209	1.00392	1.0909	1.80208	0.957697	0.936196	0.969182	1.83084	2.58668	1.84445	2.15941	3.23966	2.60434	0.958758	1.08533	1.39162	2.67709	1.68774	2.24709	0.948851	1.16678	1.12566	1.02153	2.83683	2.41732	1.0851	0.995376	1.26005	1.154	1.72038	1.71916	3.56623
OR51A7	0.865045	1.2406	4.11543	2.93974	2.50612	3.00476	3.12391	2.41308	3.09238	1.76571	2.26656	2.72916	2.88226	2.33348	1.39306	3.25376	2.03166	2.41916	1.63204	4.05294	3.55577	5.45996	3.9807	2.93749	2.58274	1.60769	2.94276	6.59341	4.07374	2.78361	2.74332	1.61692	2.25437	3.4351	3.51661	4.64944
OR51B4	0.882609	0.871746	0.870069	0.782023	0.798099	0.837218	0.846105	1.80085	0.809878	0.810109	0.834593	1.44915	0.815733	1.92401	0.787198	0.825495	0.803951	0.786182	0.799369	0.867194	0.900202	1.19074	0.863552	0.715423	0.742897	0.732716	0.752325	0.819734	0.820725	0.837116	0.770252	0.710809	0.757855	0.703464	0.691934	0.69909
OR51B5	3.43978	4.04424	4.65451	4.79201	3.05692	3.97531	2.99095	3.17435	3.26242	3.44978	3.09479	5.62508	4.57037	3.53513	4.08082	4.69041	4.1956	3.64085	3.52083	1.93749	2.88914	4.24967	3.10499	1.28943	3.05913	3.60581	3.70404	4.27261	4.48342	3.4518	2.69123	3.26839	3.83095	2.54949	2.85628	3.96614
OR51D1	2.32612	2.06294	2.19711	1.96556	2.52701	3.67344	3.49449	2.93604	2.58757	2.72288	3.33629	3.0341	3.35531	3.46223	2.5667	1.76316	3.52789	1.00923	2.2276	1.57895	2.9185	3.83367	3.43158	2.17281	2.75129	2.59268	3.12313	5.54703	1.34668	3.13812	3.75933	2.39814	2.12675	2.63813	2.66379	2.98472
OR51Q1	0.641211	0.655547	0.68382	1.06563	0.750878	0.751327	0.77082	0.758928	0.759458	0.781575	0.753754	0.660109	0.765199	1.29685	0.730494	0.739831	0.746588	0.958117	2.04821	0.770556	0.709052	0.629476	1.31327	1.28476	0.749669	0.724508	0.736682	6.08615	0.643492	0.703735	0.649446	0.769801	0.761625	2.03042	0.669768	0.824686
OR56B1	1.05596	1.14853	2.55177	1.04143	2.09354	0.998645	0.95346	1.77321	1.53111	1.64661	0.959552	2.11123	2.71922	2.93674	0.964109	2.34602	1.83744	0.90191	1.82795	1.71916	0.885711	0.804945	1.76668	2.69408	0.948294	0.965247	2.01522	1.96746	3.33947	0.963676	2.49026	2.45372	0.979848	0.898678	2.89707	2.63261
OR5AP2	2.627	2.84719	6.47288	3.97507	4.00387	5.29529	6.37429	5.70231	4.78136	3.27083	4.89449	4.43978	5.12835	5.30039	4.42755	6.32252	5.11727	5.2506	3.36691	4.79095	3.90112	6.44605	5.49443	3.93894	2.23878	2.54707	2.65235	4.35436	5.46726	3.38011	4.40244	1.55962	1.08601	5.6414	5.44323	5.90892
OR5F1	3.02749	5.03586	4.21372	5.14845	3.18844	4.57084	4.79453	3.82166	4.68856	3.82943	4.39258	4.17484	4.03334	3.98696	3.164	3.88815	5.47617	4.00447	4.32349	4.21229	4.45596	6.69776	5.91978	3.74605	4.21798	4.96246	5.09153	4.94598	5.85955	3.57011	6.43765	3.9386	4.88909	4.533	5.01841	4.8532
OR5P3	0.730999	0.824249	0.830345	0.760394	1.23828	0.886735	0.953835	0.906886	0.888395	0.829547	0.830293	0.826549	0.90102	0.831417	0.798156	0.927564	1.59767	0.827895	0.842094	0.874735	0.905197	0.923254	1.23172	0.809783	0.793931	0.777837	0.807677	0.845018	0.830867	0.866082	0.691862	0.738584	0.815685	0.743513	0.769801	0.824094
OR7D4	3.52392	3.08831	1.12103	3.8142	2.48616	4.42362	3.46738	2.31987	2.33448	2.08084	2.1295	2.77912	3.187	3.00647	1.95866	3.19062	2.57352	2.55508	2.85168	1.29887	4.04958	0.967375	3.06136	3.0089	2.62289	2.75541	3.46248	2.82263	3.49562	2.42272	1.13476	2.91352	3.31941	2.71598	2.06042	2.14291
OR7E24	7.33168	7.48192	8.67393	7.16127	7.993	8.96594	9.55692	9.65221	8.58945	8.01522	9.3615	8.75692	9.9324	9.09161	8.0574	9.94808	8.8309	7.1889	6.47249	9.12521	8.84375	11.2045	9.49619	7.04449	7.34789	7.75124	8.01805	8.72938	9.45135	8.09515	9.11704	7.38943	7.15769	9.51436	9.5253	10.1811
OR8J1	3.24625	3.64699	6.15688	4.3187	3.8142	4.49217	5.05447	4.80821	4.67958	4.39711	5.35433	4.85987	3.7581	5.14558	4.10043	5.14876	3.7552	4.62924	2.77878	4.23605	3.72231	6.18104	4.66313	3.00342	4.10956	4.15638	4.42725	5.27341	5.40188	3.55614	4.05654	2.44581	3.41878	5.71875	5.26683	6.58097
PABPC1	15.4229	15.6999	15.273	15.7435	15.4538	13.8246	14.3562	15.0851	14.5872	15.7405	14.5851	14.7816	15.6756	14.8292	14.4996	15.1454	15.8107	15.9165	15.9842	15.5868	15.6935	14.9184	15.4797	15.59	16.0127	16.0644	15.961	14.9687	15.307	15.4124	15.9117	16.055	15.6414	15.6178	15.59	15.528
PABPC5	0.944643	0.949298	0.988843	0.909892	1.03883	1.41161	1.57808	1.09941	1.06702	0.996401	1.07884	0.959225	1.23884	1.00276	1.02961	1.18165	1.09773	1.03434	1.07642	2.01202	1.90897	2.22557	1.13652	1.00626	0.991948	0.971962	0.955185	1.09345	1.06294	1.35832	1.45601	1.03733	1.12895	1.25661	1.08548	1.64861
PAIP1	8.61748	7.7371	6.92894	7.56138	7.58669	6.71022	6.82349	7.07896	7.00729	7.56842	6.95135	6.92826	6.80766	7.62338	8.34068	7.41229	7.59979	6.86545	6.96886	6.68808	7.10605	6.19365	6.86155	7.98695	7.82974	7.88281	7.6725	7.18187	7.78514	7.08008	7.80517	7.77324	7.61905	7.17526	7.09306	7.00176
PAK4	6.21902	6.61645	9.12546	7.03795	6.51693	7.68956	8.12088	8.18457	8.10676	7.18983	8.15395	7.22126	7.1879	6.94363	6.07751	8.439	7.06269	6.89819	6.4267	7.80857	7.1245	9.76791	7.61568	6.40826	6.68401	6.72599	7.05079	7.57137	8.40144	6.56168	7.1052	5.74216	6.4496	8.49807	8.3037	9.28637
PAPSS1	10.1695	10.4506	9.10882	9.48009	9.85114	11.0118	10.0817	10.6205	10.3573	9.53767	10.159	9.55935	10.2285	10.5594	9.73984	9.57718	9.3364	10.4099	9.92536	9.56182	9.93451	8.69617	9.95412	10.1699	9.44874	10.2858	10.2686	9.89172	9.86028	10.8859	9.37061	9.33908	10.5076	9.84585	9.48009	9.45097
PCNA	9.98375	9.88881	9.28101	9.85446	9.56567	8.4183	9.13098	9.58301	9.19832	9.59618	9.1434	9.55065	9.61739	9.73601	10.0711	9.58027	9.54705	9.58557	9.48355	9.20592	9.57776	8.70045	10.3647	9.99326	9.69405	9.81715	10.0945	10.1921	9.8497	9.17165	9.61267	9.83637	9.89778	9.79753	9.28892	9.5099
PDE10A	1.08896	1.10819	1.37429	0.990437	1.18688	1.70317	1.94735	1.41805	1.16246	1.10426	1.31429	1.01125	1.41461	1.07874	1.1596	1.46083	1.31185	1.15727	1.29149	2.05425	0.948851	0.933943	0.972492	1.13652	0.990491	0.971735	1.02694	1.08325	1.04877	1.43058	1.56787	1.06024	1.28043	1.32069	1.05589	1.36847
PDE11A	0.836425	0.893589	0.945612	0.829929	0.961602	1.32912	1.33071	1.04271	1.02131	0.943892	1.10786	0.941105	1.17149	0.991356	0.998579	1.11925	1.00815	0.96155	1.0794	0.946504	1.40608	2.10657	4.19739	3.57431	0.969132	0.926609	0.961123	0.984382	0.950719	1.01441	1.25102	0.966682	1.1059	1.1201	1.15991	1.40011
PDE5A	3.15909	5.03888	6.29686	3.05257	3.64153	3.28843	2.75541	3.90915	3.13048	4.08203	0.799319	3.18016	4.67501	2.65395	1.98506	3.54431	6.17561	4.58265	3.78669	4.8226	5.09349	4.92852	3.85326	3.44357	2.80513	3.88226	3.66421	2.98033	3.62083	2.99051	4.80792	3.07642	3.53789	4.16109	4.89346	3.71547
PDE6B	7.64626	7.01031	6.44416	7.74043	7.3816	6.93887	6.93336	6.63203	7.10101	7.72838	7.96405	7.13282	7.34815	6.95978	7.70027	7.1245	6.27819	7.2381	7.13848	7.09692	7.21454	6.92532	6.54229	7.2086	7.46562	7.35121	7.00332	6.29636	6.84578	7.06897	6.73925	8.17149	7.11735	7.01218	6.90592	7.0542
PDPK1	9.01951	9.80039	9.80654	9.46991	9.16066	9.27767	9.16458	9.84438	9.44558	9.09494	8.32452	9.0307	9.38707	9.76066	9.10001	9.05059	9.55309	9.88767	9.83889	9.6241	9.49648	9.07953	9.90816	10.0164	9.82199	10.1799	9.93631	8.98856	9.39306	9.9204	9.5017	9.6659	9.85219	9.26845	9.85004	8.87446
PFAS	4.17	3.53199	3.43687	3.38578	4.08796	1.02219	4.16246	3.48302	4.80082	5.00042	4.54952	3.89898	2.17367	4.45012	4.4626	2.53743	3.1519	4.09868	4.42204	4.06758	3.68576	3.04572	3.23616	3.90475	4.41331	4.22597	3.24625	2.31289	3.66605	4.01448	2.0813	3.98023	3.09058	4.22259	2.82722	2.85073
PFKL	10.5052	12.2992	12.5118	11.6986	10.4174	9.9407	10.0051	10.016	11.0723	11.516	11.3686	10.651	8.70912	9.57497	9.0746	11.5869	10.6858	10.3495	10.2203	12.001	11.2431	13.0907	11.8495	12.7219	11.7879	13.0002	13.1723	12.5224	12.9812	10.2591	12.7777	11.3596	12.0939	13.2884	13.2538	13.6561
PHKB	10.1518	10.137	10.2345	10.194	10.6157	10.096	10.2271	10.5801	10.6444	9.99576	9.24797	10.2059	10.1866	10.4591	10.6035	9.90919	10.4578	10.4324	10.2972	10.523	10.5767	9.60805	10.657	10.4502	10.5962	10.5492	10.2865	10.2048	10.4152	10.9109	10.7276	10.0911	10.0273	10.309	9.95765	9.69289
PI4K2B	8.14155	7.73871	7.32939	7.71126	8.10676	6.37518	7.82469	7.87203	8.10095	6.83796	5.40972	6.90245	6.19444	8.12232	8.80759	7.02592	8.10696	7.35946	7.17171	7.06691	7.18312	6.0779	7.88441	8.40242	8.1723	7.99038	8.12136	7.05141	8.19399	8.52121	8.62096	7.10687	7.55767	7.65898	6.83094	6.28443
PIGN	5.99169	4.51441	3.98883	3.22954	4.68589	4.24934	4.57641	4.81413	5.04875	4.91243	4.01248	4.37293	2.70655	4.95803	5.61981	2.90614	4.67821	4.85351	4.61279	4.69011	4.99098	0.898265	5.1218	5.08317	4.90531	4.35648	4.91688	4.27655	4.45043	5.26256	4.73656	4.2575	5.33381	4.63873	3.80559	3.54466
PIGW	3.24854	3.03378	4.60011	3.26171	3.39058	0.935269	4.49025	4.40657	3.9074	3.73319	4.26214	3.72121	4.62521	4.12868	3.56709	3.98951	3.35105	4.32623	3.41326	4.85791	3.19931	6.17841	4.30461	3.52456	4.36911	3.56429	4.13474	4.14233	4.90466	4.26329	4.80429	4.08248	3.30452	5.6121	5.62002	6.3184
PIGY	12.1688	11.9574	11.0219	11.7629	11.595	10.4916	11.0747	11.0846	11.3169	11.3161	10.8869	11.0437	11.1489	11.4101	12.2878	11.2836	11.7919	11.1689	11.2601	10.8695	11.3227	10.1515	11.226	12.0897	11.6492	11.709	11.8481	11.5079	11.4657	11.3643	11.8605	11.5692	11.7853	11.5607	10.9563	11.0485
PIGZ	6.48952	6.25238	5.54363	6.18313	5.90646	5.55854	6.48809	5.42728	6.44463	6.09583	6.0836	6.41633	7.12357	6.0708	5.77668	6.44635	6.03556	6.1879	6.34821	5.95	6.60205	5.99327	6.4267	5.95375	5.73325	6.07603	5.86715	6.6739	4.83631	5.16985	5.63449	6.56961	6.19127	6.39886	6.64743	5.12336
PIK3R1	6.26002	6.35328	6.32054	6.24416	6.36396	4.93224	6.07058	6.15735	5.61871	6.53973	5.61232	5.45487	5.18559	5.46856	5.4112	6.11897	6.83227	6.16499	6.76704	6.30035	5.91482	6.15063	6.70385	6.74375	6.54558	6.71316	6.5251	6.21399	6.26085	6.07114	6.99986	6.95187	6.16896	6.04793	6.58255	6.15943
PIK3R3	0.822055	0.777593	0.773943	0.705192	0.701715	0.715982	0.717867	0.707557	1.94321	0.707216	0.733082	0.71834	0.712277	0.688239	0.690172	3.8026	0.703676	0.690958	0.687901	0.713717	0.728585	6.27743	0.770364	0.651845	0.665476	0.657584	0.778489	0.725679	0.733274	0.703676	0.681115	0.639478	5.99243	0.634921	0.635332	0.635332
PIP5K1B	6.80813	9.03479	8.97821	7.95574	6.89659	8.74344	7.98461	8.301	8.18567	6.61715	5.80934	8.42851	8.32124	7.74619	7.4654	8.50736	9.52266	7.49668	7.74067	8.62823	6.86184	6.26353	8.25451	7.78896	7.63833	7.68522	7.13421	8.84459	8.28294	7.55218	11.069	5.57712	6.61435	9.18669	7.16924	9.03663
PKLR	3.76368	4.06657	6.79467	4.18935	4.43229	5.14448	5.94233	5.78985	5.09293	4.48087	6.09495	5.27064	6.15371	5.03238	4.30547	6.02971	4.75883	5.22774	3.89812	6.16681	5.34038	8.01003	5.82349	3.34004	4.37928	4.24967	4.55151	5.03436	5.82607	4.6741	5.19442	3.65907	3.52123	6.32628	5.92593	6.88703
PLA2G4A	6.94919	7.83775	7.14856	6.87772	7.82711	6.1409	7.267	6.76445	7.35673	6.38054	5.49074	7.07	6.99651	7.28557	7.70082	6.73675	7.73529	7.16404	6.65432	6.64401	7.71341	5.57533	7.79647	7.67991	7.18913	7.11232	7.91361	7.79506	6.8408	7.70128	7.2743	6.71326	7.76147	8.18746	6.46813	6.68921
PLA2G4C	1.45657	3.4391	2.67903	3.07642	4.22076	1.02694	3.06371	2.71479	0.984915	1.53855	3.87289	3.37827	1.88054	1.90669	2.30281	3.89293	2.98446	4.19031	3.61022	1.06896	3.9141	3.42511	2.17367	3.52714	1.70415	2.9744	3.01832	2.40366	3.4491	2.56816	3.48079	5.38413	2.49411	1.08742	3.49009	1.56663
PLAA	6.63823	5.68103	5.36221	6.11915	4.70759	4.30054	3.74742	5.03683	4.11045	4.43119	3.52587	4.18969	4.96539	4.52605	4.79577	5.32417	5.82372	5.37447	5.42455	5.05509	5.19587	2.44788	5.59503	6.2905	5.86356	5.67687	6.44635	5.43579	5.01234	5.44691	5.99227	6.20162	6.10835	5.25359	5.46679	4.31934
PLCB1	6.49143	6.73398	6.97042	6.63268	6.69338	4.8997	4.67031	6.58412	5.44095	7.01577	6.02428	5.35485	7.96697	5.52768	5.02034	7.00392	5.90646	7.57479	7.39459	7.22325	6.9708	6.5875	7.04449	7.24286	6.68497	7.09662	7.0414	6.82856	6.10375	6.68293	7.27336	7.47668	7.17729	6.79598	7.06018	6.97982
PLCB3	3.03827	3.26216	2.87547	2.77309	4.13937	4.6205	4.30987	2.95865	3.9763	4.00811	4.17379	4.61864	3.27954	4.4848	4.34479	2.85139	2.37725	3.89411	4.21605	3.75456	4.33083	4.06727	3.78387	2.80889	2.91917	2.42978	3.41326	2.70655	1.58812	4.14844	2.55286	4.07143	2.16172	3.01701	3.26983	3.62532
PLD2	3.69378	4.05602	4.98639	3.45249	4.75198	4.25524	4.67443	4.9341	4.56234	4.42056	4.97417	4.24382	4.48051	5.31073	4.4068	3.87207	3.61862	5.27717	4.84424	4.52577	4.67525	4.96225	3.94274	3.57191	3.93095	3.86822	4.3187	4.06422	3.28508	4.13606	4.08223	4.44526	2.89641	4.33958	4.1177	4.89051
PMS2	9.54605	9.34143	8.65522	9.02597	8.01936	6.73153	5.80059	8.03013	6.04579	8.8764	7.6619	7.07411	8.78312	6.4395	6.86745	8.68109	8.18486	8.79613	8.87252	8.53017	8.6088	8.04836	8.49663	9.28273	8.93323	9.1489	8.96897	8.19377	8.92585	8.34677	8.86112	9.47555	9.12945	8.49856	9.23428	8.59634
PNPLA2	7.95485	9.45345	10.0357	8.79437	9.58301	10.0789	10.6849	10.7567	10.0572	9.57619	9.7116	9.9925	9.48355	9.89564	9.11071	10.5516	11.0582	10.02	9.46886	11.459	10.0811	10.9782	10.2325	8.77182	9.58774	9.05082	9.25487	10.3903	10.4737	9.71413	11.3827	8.48104	8.12301	10.9124	10.103	11.3714
PPM1A	8.329	9.16066	9.90566	8.92585	8.68901	9.92711	10.5655	10.108	10.0503	7.83605	7.22868	9.13762	8.52351	9.65943	9.37627	10.1009	11.0272	9.09161	8.45537	9.78572	9.03006	8.68233	9.70589	9.37728	9.13272	9.24298	9.187	9.66558	10.0688	9.1489	11.5673	7.17199	8.4005	10.1374	9.56222	10.11
PPM1B	7.87221	8.30259	8.31787	8.18167	8.43173	8.36689	8.43828	9.03719	8.70758	6.95523	5.46802	7.58536	6.55348	9.2325	8.94092	7.47986	8.93861	7.95199	7.74374	7.84529	7.28311	5.84114	9.10509	9.15648	9.13662	8.95565	8.92245	8.02552	8.51929	9.26076	8.59585	7.38656	7.78561	7.79826	7.87058	6.10583
PPP1CC	12.3293	12.1427	11.8972	12.1228	12.4599	11.2213	11.9544	12.0994	12.1604	12.0569	10.9846	11.9881	11.4259	12.2819	12.5208	11.7874	12.3423	12.1261	11.9538	11.9611	11.9349	10.7842	12.0165	12.2699	12.3954	12.3745	12.3453	11.709	12.0559	12.2217	12.044	12.3246	12.0392	12.1092	11.6443	11.5743
PPP1R3B	5.75211	6.58326	6.63915	5.71252	6.55928	8.59795	8.04321	7.17261	7.5293	5.42258	5.5881	6.65898	5.03962	7.49093	6.47867	5.07717	7.14667	6.40317	6.93364	6.41609	5.99381	5.45487	7.16533	6.89055	7.56329	6.82767	6.96904	6.41926	6.33842	7.96356	5.80685	6.23524	6.67027	4.76637	7.13929	4.04862
PPP1R3E	7.43883	6.99577	6.7997	7.13848	7.48475	6.70996	7.29844	7.18602	7.39367	8.26627	8.16994	7.52149	7.53018	7.03125	7.72751	7.26124	6.79893	7.62671	7.57698	7.71792	7.5745	7.59205	7.24641	7.17018	7.97983	7.68094	7.14908	7.36147	7.16085	7.09175	6.9317	8.1749	6.83118	7.28147	7.61413	7.69273
PPP2R2D	3.22791	2.6418	1.46181	1.65187	2.60074	3.01863	2.37357	2.47343	2.60925	1.9746	0.752461	3.35419	0.772142	2.72288	4.28318	2.05764	1.75347	3.12391	2.24413	3.15953	4.82494	0.806416	1.34758	2.54336	4.87801	3.187	1.33071	1.93847	3.39339	4.75492	3.10184	2.71994	3.154	0.730887	2.42206	0.734782
PPP2R5C	4.45239	5.59201	5.31199	4.86263	5.22205	5.63149	5.71201	5.26079	5.05224	4.56365	4.30491	5.35942	5.18587	5.32128	5.18776	4.65451	5.78929	5.1176	5.47937	5.08317	4.73032	4.38629	5.20907	4.99734	5.22832	5.05181	5.28754	4.82408	4.79342	5.85743	5.01234	4.84883	5.26278	4.12261	4.42452	3.52027
PPP2R5D	8.49663	8.27104	8.20143	8.3266	8.64448	8.70729	8.64474	8.44274	8.61816	9.07004	9.45742	8.51408	8.79215	8.87298	8.77745	8.33641	7.9153	8.84198	8.70402	8.58055	8.919	8.63809	8.31585	8.16429	8.40734	8.16038	8.01471	8.06048	8.22282	8.4043	7.89574	8.9745	8.38676	8.24026	8.25741	8.43237
PPP3CA	9.74957	10.3308	10.4916	10.4165	10.8695	10.8201	10.6919	10.7704	10.9652	10.0013	9.22228	10.4223	10.1236	11.177	10.3559	9.81928	10.9474	10.626	10.4102	10.3025	9.71611	9.05574	10.6629	10.7512	11.0046	10.7804	10.8226	10.6849	10.1695	10.9395	10.1631	10.2177	10.5264	9.91126	10.1791	9.14463
PPT2	7.48167	8.16334	7.97377	6.74989	7.68865	7.04828	7.80536	8.33375	7.56969	7.68768	8.17657	7.51299	8.22945	7.30676	7.58404	8.28181	7.64501	7.94448	7.79533	8.22398	7.78052	8.5853	7.36096	7.07	7.29795	7.6272	7.34985	7.54946	7.70683	7.01928	8.09041	7.29006	7.17619	8.09978	7.97639	8.34697
PRH2	5.01781	4.72145	4.53001	5.59935	5.3248	5.58832	4.60941	3.92763	4.51108	5.35053	5.42008	4.67031	5.0141	4.94481	4.70802	4.74036	4.94426	5.38038	4.67383	4.86553	4.54484	5.21301	3.58177	4.42315	4.80218	4.34623	3.76545	4.49025	4.74598	4.1043	4.76716	5.52703	4.35974	4.52709	3.57011	4.60581
PRKAR2A	2.92679	3.29044	3.00779	3.44014	3.11096	3.1006	1.0113	2.41583	2.7997	2.48982	3.38254	2.28735	3.63836	2.55321	2.48111	1.89642	1.87623	3.08162	3.59476	3.11923	2.77109	4.08618	2.42392	2.90342	2.60267	3.31609	2.74195	1.81483	1.46792	3.1033	0.913552	4.16246	3.83607	2.45944	2.10402	2.8499
PRKCG	2.42906	2.61212	2.44893	1.71882	2.63848	2.71229	3.68617	3.57821	2.2739	2.67553	3.39373	3.81012	4.02667	2.61994	2.62887	4.34892	3.03051	2.23878	2.37318	3.31376	3.43109	4.59535	3.03691	2.16712	2.94415	2.90589	3.40216	2.38633	2.63541	2.95199	3.25113	2.23671	2.8422	3.03893	2.89977	3.30963
PRMT5	6.13893	6.1286	5.93457	6.26569	6.99022	8.11015	7.81028	7.23014	7.49886	6.95481	7.12949	7.38577	5.71961	7.80912	6.7678	5.38117	5.74366	6.90227	7.5628	6.64768	6.55482	6.08097	7.09902	6.46466	6.43359	6.34923	6.80665	6.53879	6.14972	7.90154	5.15722	6.59316	6.1209	6.04022	6.86184	5.14359
PRPF19	4.65744	3.87594	4.2806	4.64833	4.81631	2.95297	4.82291	4.69011	5.30884	5.40943	5.84961	4.99319	4.5915	4.83094	4.99935	4.20681	4.18228	4.84348	5.52348	5.23777	4.8322	5.1663	4.58057	4.04638	5.05625	4.33934	4.24148	3.90915	4.16856	5.08271	4.57975	5.42211	4.45937	4.77472	4.56314	4.9768
PRPS1	7.3721	7.76477	9.72647	7.57274	7.53997	8.07625	8.67445	8.50428	8.40679	7.74321	8.60265	8.301	9.01305	8.36689	8.57408	9.14207	8.11358	8.52897	7.42058	8.3928	7.86502	10.2632	8.5877	7.05711	7.52596	7.53624	7.47171	8.51784	8.81939	7.50213	9.17294	7.05944	6.7997	8.89617	8.64703	9.67714
PSEN1	7.86805	8.15269	8.06048	8.17682	8.86904	9.49595	9.16573	9.05634	9.44935	8.23968	8.35982	9.2949	7.432	9.2543	8.4295	7.57618	8.5711	8.55258	8.62342	8.41654	8.6133	7.17598	8.81354	8.47173	9.02258	8.64943	8.27381	8.96691	8.30948	9.68892	7.9043	8.11335	8.22999	7.39725	8.33339	7.17099
PSMA4	10.9837	10.3445	9.37348	10.5669	11.2207	9.14677	9.87907	9.3376	9.70384	10.0626	8.89901	9.61121	9.56597	9.83302	11.1506	10.5286	10.4753	9.53695	9.60295	9.05998	9.61013	9.02328	9.65534	10.927	10.1837	10.2045	10.8605	10.4396	10.1739	10.2228	10.231	10.5203	11.4379	10.3736	9.23335	10.1169
PSMB3	11.8418	12.0318	11.6411	11.934	12.3629	13.112	12.708	12.414	12.4981	12.0978	12.5964	12.5843	12.4972	12.6743	12.5118	11.5767	12.1182	12.2671	12.7039	12.1956	12.6918	11.6647	12.147	11.7543	12.2251	12.2172	12.2556	11.9044	11.8202	13.0799	11.6406	12.1213	12.5552	11.7025	11.963	11.5923
PSMB4	13.743	13.5123	12.6528	13.5391	13.2506	12.8573	12.8052	12.6734	12.8432	13.1987	13.166	13.2698	13.6637	13.3111	13.4321	13.0505	13.3016	13.2183	13.6201	13.0505	13.4985	12.8512	13.0366	13.6335	13.3206	13.5872	13.5123	12.9008	13.0197	13.5561	13.0994	13.7602	13.956	13.2698	13.0701	12.9635
PSMC4	9.06061	9.31606	9.29807	9.28453	9.72225	9.53364	9.7828	9.70271	9.79064	10.0416	10.0826	9.91839	9.86777	10.0077	9.69931	9.54496	9.11128	10.025	9.8703	9.69498	9.93372	9.44227	9.32408	9.20139	9.54813	9.34729	9.3615	9.37415	9.57533	9.74957	9.40559	9.93133	9.38419	9.69146	9.4401	9.53837
PYCR2	7.98388	8.19348	9.54433	8.188	8.46329	8.18915	9.17117	9.22706	9.01648	8.47967	8.76838	8.61816	8.13937	8.69269	7.95709	8.76838	8.51637	8.75042	8.375	9.22585	8.90603	10.1575	8.90751	7.9882	8.26563	8.1739	8.22244	8.48057	9.33548	8.21932	9.82022	8.02218	7.17884	9.35463	8.92151	9.56222
PYGM	5.11553	6.06657	5.06212	4.41833	5.9387	7.21911	6.19444	6.0155	5.95313	6.17047	6.67952	6.4225	5.45578	6.03318	5.45619	5.10131	6.0003	6.00225	6.30698	6.0155	5.47617	5.91937	5.19925	5.26831	6.14198	5.54129	5.2632	6.16539	4.94044	6.44356	5.21116	6.332	5.31423	4.08836	6.07823	4.82852
RAD23A	8.98647	10.2249	11.0416	9.71132	9.79418	9.69904	10.7838	11.0188	9.7639	9.66881	9.90982	9.89741	10.1065	9.62641	9.32573	11.3331	11.0511	10.1657	9.88269	11.6726	9.8508	11.7207	10.8113	9.78171	9.58691	9.48615	9.4717	10.885	10.7517	9.4414	12.3151	9.12743	9.07339	11.1901	10.5454	11.6625
RAE1	6.14972	6.21721	5.50206	5.99381	6.05048	5.76012	5.9292	6.10015	6.1338	6.19391	5.96637	6.03459	6.22774	6.43161	6.53879	5.55023	5.66673	6.10835	6.18128	5.9196	6.35474	5.41471	6.12933	6.29238	6.30423	6.39462	6.02971	5.59879	5.82542	6.33491	5.44967	6.47025	6.10442	5.78929	5.89025	4.76258
RALGDS	11.2407	11.2525	10.0225	10.8356	10.6074	11.246	10.4971	9.80916	9.89319	10.3003	10.7087	9.68586	10.4694	10.2397	9.54727	10.3	10.5781	10.3259	11.3337	9.37728	9.68927	9.57351	9.55815	10.9455	9.92655	10.374	10.7714	10.029	9.35272	11.4878	10.1466	11.8131	11.5799	8.77797	9.87431	9.37926
RBCK1	9.28239	9.55756	9.5273	9.47682	10.1984	10.2469	10.5246	9.91304	10.2012	10.0246	10.6399	10.0392	9.8196	10.2822	10.0799	9.77602	9.2502	10.1804	10.3723	10.2228	10.5726	10.1162	10.1695	9.52915	9.91648	9.58485	9.78712	9.41349	9.81571	11.4682	9.48196	10.0795	9.8629	9.30804	9.85317	9.19918
RELB	12.3698	12.6362	12.0826	13.0214	12.5552	12.2621	13.045	12.447	12.2612	12.3301	13.1773	12.6423	12.7768	13.2332	12.2906	11.9381	12.2179	12.6881	13.6696	12.4011	12.5972	12.2225	11.6045	12.1749	12.2345	12.068	12.1792	10.8508	11.8125	13.4642	12.1742	13.0545	12.9784	11.5297	12.588	11.0061
RFC2	7.58743	7.51199	7.53044	7.96435	8.02668	8.13266	7.79463	7.76637	7.87669	7.75323	7.95647	7.83954	7.749	8.04506	7.72607	7.42615	7.71103	7.89119	8.21223	7.92348	7.78561	7.13024	7.53969	7.49359	7.80207	7.47804	7.86453	7.84354	7.35701	7.67148	7.00084	7.83536	7.96812	7.5028	7.51136	7.39635
RFC3	3.37339	3.02882	2.94863	2.76222	3.61233	2.75098	3.79099	3.99863	3.55209	4.24576	3.97709	3.81494	4.29741	3.3517	3.67927	3.68515	3.24625	4.39048	3.80487	3.82716	2.56816	2.74816	2.23348	2.9185	3.5019	2.81862	3.26108	3.13585	4.14095	3.04542	3.77064	3.91864	1.17058	6.47732	3.55895	4.29806
RHOA	9.22198	9.83561	10.2397	10.4642	10.7486	11.2875	11.2634	11.1568	11.2984	10.3637	9.91711	10.6506	10.4127	11.6959	10.7671	9.28333	10.3113	10.7466	10.4363	10.546	10.5589	9.4911	10.5652	10.04	10.8416	10.0861	10.2541	10.2207	10.5742	11.3668	10.2263	9.94659	9.59116	9.97188	10.318	9.10229
RIPK1	8.65734	8.73114	8.04054	8.43289	8.53225	9.03922	8.6291	8.605	8.49779	8.79852	9.01098	8.74482	8.90716	8.86022	8.54554	8.43727	8.63598	8.68933	8.99635	8.29056	8.6085	8.26133	8.32946	8.66858	8.62304	8.63157	8.58182	8.44661	8.28559	9.32032	8.56757	8.96955	9.06245	8.05614	8.7061	8.08535
RNF185	5.95246	6.2946	6.50246	5.97968	6.87314	6.75737	7.06018	6.79395	6.97385	6.92826	6.89819	6.80584	6.44104	6.78322	6.63444	6.49623	6.07425	6.84618	6.85658	7.09201	6.71116	6.8758	6.56519	6.0003	6.44687	6.34357	6.33428	6.30168	6.86045	7.429	5.71045	6.05263	6.00389	6.47421	6.67645	6.49463
RNF31	9.91502	10.1784	9.66935	9.75802	13.8868	10.1225	10.6762	10.4158	10.6355	10.6904	11.084	10.3573	10.3796	10.4013	10.3083	9.98338	9.53837	10.6589	10.8907	10.5038	10.5142	10.3021	10.2406	9.65492	10.0357	9.95742	9.95122	9.63416	10.0736	11.1746	9.8629	10.5374	10.3236	9.78748	10.2984	9.90735
RNF7	12.0771	11.5717	10.7047	11.6084	11.8097	11.1448	11.1795	10.7196	11.0587	11.4863	11.0954	11.4201	11.522	11.183	12.3423	11.3056	11.5917	11.2454	11.2376	10.8859	11.3181	10.8577	10.9627	11.5195	10.9032	11.3869	11.4058	11.6075	11.0529	11.002	10.9253	11.5612	11.8743	11.2887	10.7718	11.0734
RNPS1	8.1037	8.25112	9.91678	8.506	8.7698	9.15551	9.62762	9.51024	9.91304	9.15621	9.76094	9.27437	7.93127	8.73137	8.36232	9.65574	9.2973	8.78585	8.81679	9.99576	10.1128	11.2255	9.79698	9.13818	9.41471	9.89676	9.91126	10.1579	10.8667	9.01278	10.1774	8.63979	8.95251	10.6497	10.6217	11.3937
ROCK2	5.86273	5.85228	6.32581	5.54011	5.67661	5.361	5.7737	5.47065	5.6396	5.297	5.1218	5.53516	5.33198	6.33428	5.83945	5.34498	6.07769	5.87886	5.97194	5.51159	5.99871	4.73752	5.49875	5.7837	5.77761	5.62244	5.83872	5.53603	5.32208	6.5184	5.50423	5.93403	5.83553	5.31298	5.27341	4.14868
RPE	5.63938	5.54046	4.54572	5.11135	5.23235	4.38421	4.76373	4.74696	4.82191	4.84831	4.61474	5.05509	5.56842	4.9702	5.7571	4.9254	4.85191	4.8836	5.21007	4.51227	4.86634	3.11824	5.07635	5.13759	4.79453	4.83579	5.12489	5.29783	4.84027	4.25422	4.69595	5.30473	5.60629	4.92407	4.16667	4.6382
RPS6	16.1472	16.0449	14.5391	15.7465	16.1065	14.9627	15.2295	14.921	14.9309	16.1581	15.4124	15.59	15.4734	15.4538	16.1366	15.2537	15.6119	15.2137	15.4797	14.8628	15.3167	14.6541	14.7937	16.0959	16.0812	16.0726	15.9706	15.4568	15.3237	14.7577	15.257	16.0726	16.1249	15.0098	14.1399	14.9875
RPS6KA3	11.4627	11.0758	10.268	11.0266	10.5483	10.8765	9.82779	10.0261	10.0431	9.6781	9.06635	10.3509	10.2709	10.6771	10.7592	10.4272	11.275	10.1181	10.0214	9.75227	10.1283	8.93661	10.6319	11.1352	10.5751	10.9461	10.6298	10.959	9.75731	10.4562	10.582	10.4911	11.0448	9.96597	10.137	9.2785
RRM2	6.3112	6.65772	5.21774	6.3543	5.26407	5.25879	6.079	7.24045	4.84686	6.27888	6.92383	7.35531	6.11485	7.07524	6.34984	6.29636	7.25394	6.43003	5.99169	6.032	5.84451	4.27491	8.40918	6.56675	5.31252	6.42575	7.78857	8.31634	7.19338	5.60703	7.03427	5.26712	6.79467	6.27558	5.85976	5.63938
RSPO2	0.946085	0.919274	0.955238	0.876249	0.968341	1.36051	1.38151	1.01434	4.81816	0.954381	1.08395	0.946927	1.12864	0.994118	1.01446	1.13557	1.02273	0.983515	1.13012	1.21909	1.5721	2.14699	1.06968	3.76206	0.969954	0.935223	0.947702	1.00406	0.961776	1.10323	1.51848	1.01778	1.07286	1.21689	1.24956	1.59726
SACM1L	10.517	10.6757	10.1718	10.3042	10.6972	9.99949	10.7219	10.86	10.7586	9.40892	8.58003	9.99326	9.20258	10.8448	11.3729	9.89454	10.8422	10.2425	10.1542	9.98831	9.97101	8.60564	10.6009	11.2179	10.7303	10.74	10.7163	10.0873	10.7882	10.6638	10.7481	9.7654	10.009	10.1312	9.92401	9.08735
SDHA	8.32845	8.57436	8.73565	8.72246	9.47231	9.11732	9.62205	9.39678	9.3688	9.75875	9.23678	8.9234	8.2226	9.57298	9.17543	8.8468	8.5633	9.25054	9.69622	9.27601	9.75653	8.66917	9.38484	8.98209	9.24904	8.9665	9.05667	8.7326	9.23782	9.3985	9.7623	9.58264	8.65029	8.66481	8.66986	8.83472
SDHD	9.54274	10.0085	9.72785	10.4416	10.1045	9.49899	10.0565	9.91839	10.0614	9.47144	8.73645	10.0243	9.78572	10.2445	10.3287	9.27314	10.1847	10.1169	9.92336	9.62939	9.56249	8.48915	9.86994	9.96379	9.87107	10.0609	10.024	9.30422	9.72264	9.79193	9.77492	9.31144	9.62982	9.84732	9.66432	8.65678
SEC24B	7.89238	7.87288	8.25236	7.96214	7.76761	7.61348	7.69667	7.99858	8.43334	7.36824	6.42884	7.58424	6.48952	8.2977	7.82388	7.45162	8.10405	8.00501	7.77802	7.50642	7.69827	6.45132	8.21698	8.50095	8.28347	8.49412	8.44679	7.60379	7.92574	8.35384	8.08219	7.3655	8.00534	7.75697	7.80181	7.06691
SEH1L	7.31466	7.28828	6.40584	7.57837	7.42731	5.58898	6.95112	6.73064	6.98603	7.15123	6.32774	6.70625	6.99815	7.19729	7.46333	7.58372	7.02398	6.9216	7.20281	6.35498	6.92242	5.69469	6.97471	7.69092	7.09882	7.22245	7.53694	6.55246	6.91873	7.0558	6.94754	6.98653	7.32892	7.28604	6.25238	6.13029
SHANK2	0.763264	1.66637	0.685041	1.73058	0.639841	0.646489	0.638765	0.637854	0.648915	0.645729	0.649625	1.4252	2.00969	0.63269	0.649283	0.639478	1.68262	0.714176	0.876912	2.31478	0.638606	5.25184	2.16172	0.629174	1.44254	2.33721	4.03475	2.66251	1.76427	0.636667	0.674575	0.641413	0.655349	1.13032	2.36264	0.652225
SHMT2	8.91538	8.33201	7.87221	8.61591	8.86538	8.58236	8.54193	8.39251	8.37018	9.45469	9.27468	8.94756	9.07829	9.02066	8.8928	8.17287	8.24589	8.75803	9.09161	8.69174	9.16119	8.1739	8.14376	8.41237	8.74482	8.45561	8.4312	7.98964	8.2713	8.48996	7.67453	9.27573	8.45387	8.85333	8.53959	8.23997
SI	0.963724	0.91078	0.908967	0.923042	0.833973	0.907321	0.86403	0.832682	0.868379	0.849207	0.877883	0.824094	0.871913	0.821818	0.91154	0.828003	0.816786	0.823284	0.854468	0.901465	0.871075	0.866793	0.849347	0.808973	0.809824	0.774686	1.14757	0.840826	1.06896	0.906632	0.937007	0.792113	0.909238	0.84879	0.792874	0.790503
SIAH1	6.11822	6.83907	6.64991	6.81797	6.97359	7.43916	7.27188	7.74849	7.31912	6.29424	5.49899	6.8272	6.25305	7.59451	7.57223	5.73378	7.5293	6.96581	6.99352	6.82567	6.33628	5.61041	7.06586	7.33727	7.80181	7.18834	7.1707	6.00056	6.67318	7.54159	7.21558	6.85194	6.548	6.19558	6.58295	5.10287
SLC10A1	3.78494	3.85974	5.11799	3.76081	4.00784	5.46679	4.78959	4.26638	3.8644	3.87403	4.81866	4.3344	5.90466	5.16052	4.32254	5.50896	4.78871	4.73134	3.53857	4.09281	4.71978	6.02565	4.61146	6.5339	3.09342	3.71975	3.61986	3.90774	3.86126	3.45358	3.47265	3.50385	3.46109	4.63151	4.26743	4.81816
SLC22A1	4.8917	5.63218	6.37346	4.92186	5.63613	7.49914	5.76798	6.56519	6.28422	5.83503	6.67824	5.81547	5.99269	6.13181	5.05202	5.35776	5.67778	5.94886	6.16871	5.24227	5.46345	6.45465	5.78767	5.90646	6.14339	5.80298	5.62631	6.47944	5.84822	6.60753	5.33658	5.56895	5.74505	5.88681	6.59875	6.54012
SLC22A7	0.717134	1.66912	2.57386	3.45719	2.2802	3.90541	2.52243	2.431	2.55246	2.42593	2.55881	2.69725	1.84326	1.50865	2.14699	2.49865	2.1415	2.06513	0.781622	0.842738	0.888432	1.29755	1.45806	3.053	2.39726	2.53743	1.19306	2.32459	2.05249	2.5008	2.19588	2.05425	1.95843	2.06609	1.64348	3.12238
SLC25A20	9.56406	9.38707	9.09062	9.38271	10.3454	9.92925	9.66432	9.7895	9.79023	9.37061	9.70741	10.0301	9.58229	9.79847	10.5442	9.60616	9.75021	9.56142	9.1434	9.51694	9.43241	9.03774	9.25198	9.33792	10.0228	9.63289	8.80917	9.90952	9.62798	10.1855	9.62448	9.49835	9.07065	9.19943	9.36409	9.52121
SLC2A5	6.48783	8.04591	6.80553	7.84049	7.19404	5.97223	5.839	8.82023	6.87483	8.16491	6.85087	8.00412	8.76838	8.7359	6.49307	7.22868	8.34854	7.25611	6.49737	6.81013	6.74589	5.62477	10.7714	8.25381	6.9726	8.15225	7.59451	10.2063	7.88373	6.66051	7.05917	7.00677	6.66074	8.10624	6.99477	6.43211
SLC4A5	5.54863	5.67353	6.49286	5.40972	6.14651	6.59965	6.40805	6.10071	5.60444	6.45681	7.48826	5.61009	5.40629	5.47729	5.1633	6.65408	6.77407	6.0137	5.89025	6.57959	6.42884	7.49297	6.2566	6.08967	6.37542	6.53367	6.32148	6.56442	6.87812	5.66578	6.17078	6.64514	6.56082	6.47077	6.99887	6.76131
SLC5A1	2.32367	2.55738	4.7117	3.80228	2.20385	4.143	3.23686	3.04864	3.32258	3.1228	3.99837	3.46109	3.76178	2.92792	2.9185	3.61346	2.61097	2.89935	2.48239	3.423	3.60713	5.30743	3.02404	4.06839	3.00575	2.83781	3.26599	3.71618	4.03846	2.49411	1.04512	0.827122	3.2727	3.95224	3.82784	4.48207
SMARCD3	11.0357	11.4902	10.8627	11.628	11.8569	12.2442	11.6492	11.5943	11.3846	11.6039	11.4958	12.3054	12.1586	11.7129	11.8635	11.2345	11.4063	11.4379	11.4982	11.5673	12.1705	11.181	11.3937	11.0262	11.066	10.8771	11.3962	11.5692	10.8663	11.9044	10.2932	11.3943	11.7714	11.522	10.9695	10.9178
SOCS4	4.24686	3.74477	3.30309	2.55104	3.9377	3.65293	4.30788	4.35409	4.27238	2.42696	2.20572	3.0312	3.12092	4.50193	5.24636	2.67103	3.85824	3.38168	3.34633	3.24816	3.95224	2.04421	3.96064	4.86388	4.21409	3.85091	5.34068	3.96279	4.29362	4.48322	4.16604	3.02847	3.83295	4.91551	3.06595	4.52096
SPHK1	6.48809	7.14068	6.50269	6.93856	7.06474	7.55818	7.47636	6.67581	7.11789	6.83368	7.19261	7.10501	7.3062	7.08658	6.95622	5.8577	7.92091	7.44334	7.10268	7.52263	7.82237	7.92802	7.26862	6.21499	6.11915	5.83191	6.55298	6.45656	6.41462	7.07793	6.51764	6.74232	7.16533	7.7839	6.5238	6.89751
SPTLC1	4.51441	4.5616	3.36093	3.68546	4.575	3.66199	3.63688	3.24692	3.56304	3.79849	3.59349	2.97754	4.15568	4.20737	4.51503	3.41226	3.38366	3.54741	3.77162	3.08894	3.48576	2.24014	3.7457	5.54311	4.22957	4.21204	4.83019	3.96374	3.84545	4.20238	3.191	4.36414	3.91864	4.49367	3.14242	2.76071
SREBF1	6.87106	6.59536	6.4172	6.14819	6.88976	7.68712	7.50992	7.61517	7.58134	7.45778	7.65302	7.08852	6.92826	7.68914	6.76031	6.32229	6.16642	7.21112	7.63654	6.86256	7.36759	6.8596	6.63248	6.87219	7.48454	6.72959	6.6883	5.7648	6.40044	7.8177	5.72918	6.92482	6.82044	6.16393	6.47538	5.82154
SSR2	15.3979	15.199	14.113	15.199	15.0341	14.5851	14.4609	14.1845	14.2807	14.951	14.908	14.7272	14.9659	14.8996	15.3588	14.3806	14.7554	14.7963	15.1395	14.4876	14.908	14.3142	14.628	14.9971	14.7051	14.8083	14.921	14.4404	14.2892	14.7252	14.0339	15.2688	15.3332	14.3392	14.3286	14.2303
ST6GALNAC4	8.16873	8.97414	9.91126	9.45742	8.22692	9.88372	10.7043	10.2177	9.56961	9.15061	9.58664	9.86816	9.93172	9.33993	8.7628	11.0107	9.00812	9.1873	8.99362	10.9018	9.54778	10.2097	9.50111	8.42124	8.83304	8.4878	8.59519	9.83356	10.1366	8.80283	10.1329	7.63782	7.90275	10.1887	9.75412	10.5071
STATH	0.743769	0.660499	0.665645	0.959552	0.630875	2.25507	0.639679	1.96746	0.633393	1.97522	0.646763	0.991592	1.49653	1.82962	0.624669	0.648915	0.909523	1.5962	0.634767	0.648915	0.654804	0.820309	0.716881	3.07277	1.68748	1.12178	1.69108	1.76855	1.25252	2.31719	0.705812	1.30203	0.640084	0.889421	2.05806	0.696987
STMN1	3.76206	4.15955	6.87314	5.14242	4.20526	5.20333	5.51479	5.22513	5.26407	4.45377	6.05776	5.44126	5.99098	5.3278	4.44009	6.10099	4.98872	5.34125	4.11412	5.8458	5.15488	8.2009	5.97446	4.0857	4.79179	5.09314	4.66397	5.2797	6.4906	4.43475	6.15735	3.89323	4.0251	6.65753	6.72465	7.44438
STT3B	8.13861	7.70027	7.49985	7.74619	7.79865	7.51833	7.9	7.86502	7.87248	7.15028	6.6718	7.52735	6.57593	7.88255	8.56241	7.21969	8.08043	7.42035	7.53997	7.22177	7.2389	6.21472	7.84853	7.96214	7.96755	7.6347	8.02763	7.83936	7.7265	7.56048	7.63624	7.18631	7.84588	7.22946	7.31079	6.91565
SUCLA2	5.22184	4.57664	4.44718	4.2567	4.56811	2.25911	4.22932	4.07313	4.40109	4.47752	3.08797	3.59787	3.45951	4.54059	5.27394	3.85396	4.04449	4.16522	4.33356	3.91445	3.5507	2.74974	3.92913	5.03934	4.63589	4.58291	4.28524	3.80624	4.40298	3.44109	4.96585	4.68673	4.43119	3.95045	3.74868	3.99679
SUMO2	11.8202	11.7943	10.8458	11.6876	10.3301	10.003	10.0695	9.98858	10.5395	10.7572	10.5017	10.6043	10.7967	10.4596	11.0251	10.5357	10.8143	10.439	10.642	9.96216	10.2989	9.72813	10.0477	11.3169	10.915	11.332	11.3457	10.7109	10.7388	9.8991	10.1439	10.3869	11.3781	10.9193	10.7753	10.6469
SYNJ1	5.958	6.47656	6.75417	5.74464	6.66616	6.19127	6.79755	7.19338	7.31337	5.39698	4.5435	5.66334	4.843	6.93088	6.19444	5.4237	6.65542	6.60229	6.24673	6.50138	5.734	4.07438	7.15501	6.91301	7.2086	7.05483	6.58295	6.50047	6.53556	7.36759	6.4395	5.76346	6.25982	6.03384	6.42575	4.73032
TANK	11.1116	11.4033	11.0673	11.4218	11.4615	11.5213	11.707	11.9849	11.4963	10.4983	10.4254	11.2938	10.5042	11.368	11.5415	10.8468	12.0053	11.1943	11.4033	11.0448	10.6909	9.97305	11.6858	11.6544	11.3831	11.2757	11.3913	11.2443	11.1469	11.9016	12.7382	10.9376	11.0272	10.9173	11.0963	10.43
TAOK1	8.9428	9.37029	9.84508	9.58526	9.24298	7.70898	7.44755	9.15648	7.66099	9.52821	8.51161	8.43199	9.1149	7.44457	6.43925	9.51238	9.72425	9.63763	10.134	9.66807	8.90091	9.62762	9.95661	9.48325	9.2134	9.50958	9.63139	9.17354	8.6088	8.85584	9.88458	10.2774	9.45026	9.06553	9.80341	8.79646
TAOK2	12.2906	12.574	16.239	12.9008	12.8441	13.3562	14.9159	15.0914	14.9258	13.4016	15.1273	13.7561	14.6312	13.7667	12.4842	15.2863	13.4244	14.2744	12.237	14.7529	14.0237	15.8253	14.8568	12.2578	13.3848	13.5782	13.6264	14.5552	16.1348	12.7269	14.3286	10.7418	11.7063	16.0937	16.1966	16.1991
TBL1X	9.54209	10.0253	10.5496	10.0009	10.5747	10.4941	10.825	10.9821	11.0266	10.746	11.0056	10.9465	10.8611	10.9228	9.90847	10.1739	10.0695	10.9695	11.104	10.7828	10.428	10.8754	10.4802	9.75802	10.8508	10.4748	10.4008	10.5071	9.94553	10.7842	9.59592	10.3	10.43	9.84438	10.9386	10.0033
TBL1Y	8.98552	10.0892	10.0904	9.78125	9.86526	9.6241	9.72681	10.3202	9.65185	10.2603	10.489	10.1535	10.3824	9.79556	8.63723	9.59803	10.0459	10.5825	11.0654	10.2256	9.68892	10.1221	10.1173	9.37478	10.1851	10.1254	9.93017	9.50193	8.83605	9.70871	9.04801	10.2984	9.96149	9.27767	10.4717	9.38356
TCF7	11.4305	10.4565	10.3899	10.7527	11.4213	10.1743	10.7234	11.0559	10.8892	12.2109	12.2052	10.6277	10.6506	11.332	11.5016	10.7723	9.66768	11.1887	11.3923	10.7572	11.5136	11.3969	10.2192	10.8562	11.4615	11.3374	11.0203	9.70643	11.2768	10.7215	10.261	12.0353	10.5209	10.6223	11.013	11.2249
TGFB2	1.28721	1.28273	1.72522	0.754574	0.808746	0.849939	0.884203	0.850848	2.88998	2.12153	0.829688	0.785659	0.834191	1.85754	0.777515	0.864131	1.59248	1.61588	0.80532	0.886322	2.46942	0.99471	0.830867	0.750173	0.754374	0.968628	0.830028	0.824833	2.08084	0.849682	0.76971	0.731507	0.781042	0.74326	0.767017	0.764878
TP53	4.89019	4.49277	4.02407	4.14669	4.92149	3.93741	5.03906	4.48893	5.50251	5.32737	5.51504	4.98036	3.90627	5.62897	5.48194	3.08894	3.30061	5.34381	5.04501	4.37751	4.80863	4.10199	3.93707	4.21149	5.15111	4.50376	4.51835	3.93829	4.65504	5.21082	3.39916	5.23896	3.85724	4.47423	4.10621	4.1774
TPR	11.074	10.9085	10.4767	10.7188	10.4668	10.1936	9.71762	10.3512	9.65973	10.8048	10.2662	10.1027	10.9092	9.92593	9.94553	10.6102	10.9096	11.205	11.0902	10.6531	10.5777	10.0761	10.8813	11.5725	11.2995	11.0073	10.7834	10.4424	10.1463	11.0494	10.6126	11.5911	11.3907	10.2837	11.4264	10.1549
TRADD	13.228	12.6644	12.2451	12.8142	13.0097	12.6827	12.9299	12.632	12.9552	13.1263	13.4098	12.9393	12.6644	13.1677	13.2913	12.5642	12.5441	13.2658	13.1786	12.9728	13.3373	12.5729	12.7229	12.6598	12.7219	12.7788	12.7574	12.044	12.6719	12.8538	12.7406	13.5175	12.8462	12.494	12.6378	12.6284
TRAF1	9.96459	9.32816	10.4558	9.24531	9.29639	8.59682	9.78241	9.49781	9.86142	9.75554	10.5645	9.19426	9.67755	9.35822	9.12879	10.2666	8.96208	9.66137	9.62338	9.95573	9.94985	11.6943	9.49678	8.88082	9.01705	8.79774	9.0292	9.05691	10.1312	8.52562	9.73324	9.84645	8.97058	10.0956	10.0664	10.7718
TRAF2	7.99858	7.49961	6.85938	7.89508	8.11358	8.13749	7.7182	7.4777	7.44074	8.49064	8.71191	7.96041	7.92189	8.25051	8.1012	7.31161	7.10869	7.9742	8.31828	8.25112	8.26163	7.59278	7.35964	7.57818	7.7626	7.35286	7.54764	7.39612	7.45397	7.61857	7.1257	8.75914	8.05338	7.3701	7.36016	7.48777
TSC1	9.17573	9.01249	8.72271	8.67816	8.5629	8.6901	8.39834	8.61215	9.0228	9.02621	8.8869	8.66605	8.85299	8.64072	8.68005	8.5098	8.75454	8.87223	8.91538	8.39251	8.87252	8.11966	8.62823	9.2391	9.13577	9.31469	8.86378	8.68836	8.7271	8.56048	8.47915	8.76615	8.89901	8.5829	9.07829	8.33279
TUBB6	9.62872	10.7454	11.6102	10.9113	10.1197	12.2853	11.5252	11.368	9.83889	10.8379	11.4649	11.5799	10.5608	11.2591	10.7259	11.9617	12.0392	9.97808	9.90536	10.5034	11.6943	10.6977	12.1731	9.23975	9.35102	9.33316	9.40559	11.8677	9.87467	9.80852	13.9266	10.3184	9.24393	12.1765	11.2003	10.3135
TXNDC5	10.4363	10.0941	9.90256	10.9831	10.6344	10.0706	9.57931	11.7184	9.8497	11.6844	10.9296	11.1107	10.9961	10.3495	10.517	9.46852	10.4017	10.6183	11.0699	10.7517	10.4737	9.5464	9.72316	9.97463	10.672	10.7852	11.8233	10.3545	10.6806	10.7897	10.487	10.6309	11.0161	9.88628	9.81604	9.65185
UBA52	13.8139	14.3562	15.1395	14.2557	14.0853	14.4796	15.0247	14.8083	14.7332	14.3142	14.4966	14.2199	14.5814	14.1823	13.6439	14.8901	15.0162	14.6379	14.266	15.1053	14.68	15.1144	14.8349	13.9266	14.1845	14.5309	14.3061	14.4111	14.7007	13.8602	15.3662	14.3787	13.9124	15.2226	14.8646	15.2346
UBC	16.055	16.0869	16.0433	16.0855	16.0713	16.0812	16.0986	16.0713	16.0144	16.0421	16.002	16.0248	16.0726	16.0379	16.0108	16.0449	16.0502	16.0299	16.0324	16.0073	16.1492	15.6701	15.9677	15.9451	15.9318	15.9257	15.9954	16.0324	16.0222	16.0489	15.8754	15.9189	15.9598	15.9139	15.8981	15.6986
UBE2G1	9.89354	10.3869	10.4111	10.3098	10.0795	9.95884	10.2845	10.5334	10.2914	9.63763	9.05346	10.1674	9.73867	10.6083	10.2397	9.59355	10.5203	10.3131	10.1486	10.0817	10.2117	9.34338	10.4722	10.3885	10.5423	10.537	10.5569	9.62798	10.2501	10.3718	10.1538	9.85998	9.95057	10.0138	10.2658	9.36032
UBE2H	8.94195	10.0454	10.8567	9.83598	9.55429	11.0456	10.0101	10.7124	9.84187	8.73333	8.67016	9.95983	9.91537	9.69587	9.37415	10.9092	11.492	9.46138	9.77666	10.571	9.80946	10.4899	10.8312	10.3642	9.58843	9.78398	9.63892	10.8021	10.6121	9.89488	12.0205	8.6133	9.52335	10.9028	10.652	10.8262
UBE2J2	4.94373	4.98667	4.46618	3.78302	5.40629	5.96264	5.77634	5.19086	5.49822	5.36628	5.45816	5.47044	4.71597	5.90039	5.17757	4.49081	4.80025	5.53965	5.77814	4.58057	4.8894	3.71686	4.22721	4.91551	5.49565	4.85516	4.76611	5.4013	5.06643	5.55489	5.12948	5.17174	5.05424	4.40627	5.0908	4.49156
UBE2S	8.48167	9.04907	9.36728	9.1537	9.28929	9.60064	9.72159	9.75765	9.22976	9.35662	9.77293	9.66977	9.91678	9.2886	9.1722	9.99632	9.49007	9.22198	9.07953	9.77124	9.43371	10.1944	9.61173	8.54992	8.8239	8.80509	9.04626	9.92255	9.86707	9.48325	9.83533	8.87171	8.82813	9.65355	9.56406	10.2108
UGT2B15	5.16795	5.60444	7.85843	6.09108	6.51939	7.6064	8.22491	8.20854	6.98342	6.46527	7.86373	7.29446	8.30173	7.36682	6.38209	8.31828	7.31219	6.06156	4.95828	7.48558	7.21534	9.88372	8.00669	5.07878	6.48932	6.075	6.2184	6.8577	7.74374	6.3837	7.45162	5.54761	5.49177	7.98897	7.84354	8.59285
UQCRC2	11.782	11.6235	10.8184	11.6127	11.2796	10.5543	10.7177	10.6026	10.9717	11.4069	11.013	10.8562	11.5666	11.1523	11.7708	11.2862	11.093	11.0834	11.2551	10.7346	11.0052	10.4506	10.7542	11.6102	11.399	11.5923	11.4358	11.2806	11.1965	10.9754	11.0699	11.4292	11.6986	11.4292	10.8937	11.2271
VEGFB	6.10442	6.17154	5.81467	6.22406	6.40417	5.29391	5.74505	5.59654	5.48066	6.91721	6.85331	5.93295	5.85445	5.99719	6.14546	5.54011	6.01179	6.21701	6.6821	7.52455	6.40532	6.95481	5.46572	6.13489	6.19267	6.27466	6.21146	5.28502	5.79824	5.56297	5.69469	6.86523	6.03247	5.67822	5.7571	6.41865
WNT10A	7.19037	6.52245	6.74642	6.996	6.54938	5.8403	6.59986	6.15867	6.26971	7.16557	7.79942	6.6422	6.793	6.86599	7.10633	6.137	6.80155	6.82298	7.11286	6.52138	6.72091	7.70269	5.93107	12.8219	6.58841	6.72939	5.97421	4.96522	6.0105	6.69628	6.62592	7.64736	5.92074	6.1298	6.53689	7.48573
XBP1	7.88441	7.39555	6.5353	7.32756	8.16934	8.02763	8.49236	7.87374	8.38541	8.25805	8.05974	8.54193	6.28846	8.10819	8.48078	7.44438	7.21308	7.7678	8.16655	7.99271	8.26757	6.55006	7.76637	7.44685	7.98178	7.57027	7.8335	7.35268	8.09305	7.98252	7.13191	7.83174	7.35989	7.1931	7.38454	7.18692
XPOT	8.79974	8.0312	7.71515	8.26845	8.40115	8.01667	8.54636	8.44609	8.75477	8.26534	7.60303	8.4842	7.98274	8.74369	9.17573	7.71664	9.10139	8.15153	8.16138	8.07655	8.23494	7.3816	8.38703	8.67721	8.78477	8.41294	8.28757	8.08722	8.70449	8.40453	9.41779	8.2215	8.09458	8.16844	7.95121	7.91134
